# Supplementary material for: Experimental demonstration of a skyrmion-enhanced strain-mediated physical reservoir computing system
Source: Nat Commun. 2023 Jun 10;14:3434. doi: 10.1038/s41467-023-39207-9 (PMC10257712; doi:10.1038/s41467-023-39207-9)
Supplement: Supplementary file 3 — Source Data [file 41467_2023_39207_MOESM3_ESM.xlsx]

## Sheet: Fig. 2a
	0 kV/cm		10 kV/cm		20 kV/cm
	μ0H (mT)	Kerr signal (arb. units)	μ0H (mT)	Kerr signal (arb. units)	μ0H (mT)	Kerr signal (arb. units)
	229.537	0.99852	229.535	0.99829	229.548	0.99687
	229.609	0.99877	229.608	0.99747	229.616	0.99594
	229.637	0.99888	229.639	0.99763	229.648	0.99724
	229.637	0.99863	229.637	0.99643	229.648	0.9975
	229.619	0.99905	229.616	0.99866	229.631	0.99681
	229.592	0.99905	229.589	0.99815	229.601	0.99625
	229.559	0.99786	229.555	0.99751	229.564	0.99678
	229.512	0.99813	229.506	0.99788	229.518	0.99649
	229.459	0.99813	229.454	0.9978	229.465	0.99663
	229.396	0.99862	229.391	0.99786	229.4	0.99715
	229.325	0.9986	229.322	0.99722	229.33	0.99686
	229.252	0.99884	229.244	0.99763	229.258	0.99615
	229.165	0.99854	229.16	0.99707	229.175	0.99672
	229.072	0.99853	229.067	0.99746	229.078	0.99652
	228.963	0.9982	228.96	0.99746	228.971	0.99606
	228.851	0.99848	228.85	0.99735	228.858	0.9958
	228.741	0.99889	228.737	0.99706	228.746	0.99652
	228.626	0.99895	228.622	0.99826	228.634	0.99644
	228.495	0.99857	228.492	0.99745	228.503	0.99709
	228.345	0.99932	228.343	0.99767	228.353	0.99708
	228.191	0.99911	228.189	0.99782	228.197	0.99663
	228.025	0.9986	228.026	0.99786	228.037	0.99569
	227.844	0.99847	227.845	0.99792	227.856	0.99641
	227.661	0.99872	227.663	0.99821	227.671	0.99669
	227.47	0.9981	227.464	0.99718	227.476	0.99676
	227.27	0.99792	227.264	0.99754	227.274	0.99666
	227.066	0.99917	227.063	0.99733	227.075	0.99654
	226.844	0.99828	226.841	0.99715	226.853	0.99743
	226.616	0.99778	226.611	0.9972	226.622	0.99696
	226.374	0.99826	226.371	0.99738	226.38	0.99641
	226.13	0.99819	226.125	0.99751	226.141	0.9965
	225.872	0.99887	225.869	0.99804	225.884	0.99657
	225.616	0.99858	225.607	0.99729	225.621	0.99637
	225.34	0.99857	225.334	0.99759	225.346	0.99672
	225.059	0.99879	225.059	0.99801	225.067	0.99577
	224.764	0.9986	224.762	0.99783	224.769	0.99745
	224.461	0.99891	224.456	0.99781	224.469	0.99715
	224.153	0.99885	224.149	0.99767	224.162	0.99651
	223.831	0.99814	223.826	0.9978	223.837	0.99613
	223.501	0.99848	223.5	0.99711	223.51	0.99698
	223.166	0.99857	223.167	0.99777	223.172	0.99593
	222.82	0.99887	222.818	0.9979	222.83	0.99681
	222.493	0.99822	222.493	0.99771	222.503	0.99643
	222.145	0.99814	222.146	0.99773	222.155	0.99698
	221.778	0.99809	221.772	0.99771	221.784	0.99689
	221.395	0.99892	221.394	0.99732	221.401	0.99636
	221.015	0.9987	221.014	0.99766	221.023	0.99639
	220.618	0.99829	220.617	0.99749	220.627	0.99643
	220.211	0.99895	220.211	0.99829	220.22	0.99724
	219.798	0.99922	219.793	0.99769	219.804	0.99727
	219.385	0.99875	219.383	0.9977	219.388	0.99652
	218.952	0.99824	218.951	0.99824	218.959	0.99681
	218.508	0.99862	218.502	0.99715	218.515	0.99671
	218.064	0.99958	218.056	0.99798	218.068	0.99731
	217.601	0.99906	217.597	0.99799	217.608	0.99625
	217.132	0.99885	217.133	0.99791	217.141	0.99714
	216.656	0.9992	216.655	0.99751	216.665	0.9973
	216.207	0.99782	216.205	0.99753	216.216	0.99714
	215.72	0.9982	215.713	0.9982	215.725	0.99722
	215.218	0.99844	215.213	0.998	215.228	0.99722
	214.707	0.99797	214.705	0.99781	214.714	0.99709
	214.184	0.9984	214.183	0.99793	214.196	0.99753
	213.654	0.99843	213.653	0.99809	213.66	0.99679
	213.125	0.99872	213.124	0.99799	213.132	0.99716
	212.578	0.99858	212.576	0.99831	212.587	0.99712
	212.029	0.99826	212.019	0.99795	212.034	0.99722
	211.463	0.99887	211.454	0.99772	211.465	0.99682
	210.891	0.99844	210.886	0.99844	210.895	0.99661
	210.327	0.99879	210.326	0.99847	210.334	0.99695
	209.767	0.99833	209.761	0.99741	209.771	0.9973
	209.168	0.99823	209.164	0.99786	209.174	0.99689
	208.559	0.99773	208.56	0.99853	208.564	0.9967
	207.949	0.99812	207.949	0.99738	207.959	0.99697
	207.34	0.99871	207.336	0.99782	207.345	0.99697
	206.739	0.99897	206.737	0.9974	206.745	0.99696
	206.095	0.99958	206.096	0.99806	206.101	0.99714
	205.448	0.99871	205.448	0.9979	205.455	0.99702
	204.793	0.99903	204.792	0.9977	204.797	0.99696
	204.153	0.99825	204.155	0.99739	204.161	0.99738
	203.509	0.99928	203.51	0.99821	203.518	0.99713
	202.838	0.99876	202.84	0.9982	202.844	0.99696
	202.152	0.99875	202.148	0.99841	202.161	0.99712
	201.456	0.99829	201.452	0.99862	201.461	0.99678
	200.76	0.99975	200.754	0.9985	200.766	0.99771
	200.046	0.99915	200.042	0.99833	200.053	0.9971
	199.325	0.99954	199.323	0.99839	199.329	0.9976
	198.597	0.99869	198.597	0.99867	198.601	0.99732
	197.899	0.99937	197.902	0.9983	197.907	0.99683
	197.17	0.99905	197.169	0.99822	197.18	0.99695
	196.422	0.99847	196.422	0.99846	196.433	0.99755
	195.663	0.99806	195.663	0.99857	195.67	0.99778
	194.908	0.99909	194.904	0.99807	194.914	0.99783
	194.135	0.99882	194.135	0.99802	194.142	0.99715
	193.352	0.99952	193.351	0.9989	193.358	0.99771
	192.562	0.99907	192.557	0.99892	192.566	0.9975
	191.792	0.99918	191.79	0.99784	191.796	0.99747
	190.998	0.99868	190.996	0.99845	191.004	0.99747
	190.185	0.99857	190.185	0.99848	190.189	0.99719
	189.356	0.99934	189.358	0.99785	189.359	0.99739
	188.537	0.99919	188.536	0.9983	188.54	0.99731
	187.701	0.99937	187.7	0.99837	187.704	0.99758
	186.856	0.99925	186.854	0.99728	186.857	0.99758
	186.01	0.99864	186.007	0.99873	186.013	0.99766
	185.189	0.99815	185.184	0.99805	185.19	0.99767
	184.32	0.99977	184.32	0.99819	184.326	0.99767
	183.447	0.99944	183.446	0.99832	183.454	0.99723
	182.622	0.99877	182.621	0.99873	182.623	0.99743
	181.76	0.99896	181.76	0.99857	181.761	0.99779
	180.87	0.99938	180.867	0.99817	180.87	0.99721
	179.974	0.99946	179.972	0.99765	179.977	0.9979
	179.102	0.9984	179.103	0.99867	179.109	0.99772
	178.189	0.99905	178.188	0.99882	178.192	0.99736
	177.267	0.9991	177.264	0.99824	177.27	0.99781
	176.34	0.9992	176.338	0.99898	176.342	0.99755
	175.399	0.99909	175.4	0.99862	175.406	0.99781
	174.461	0.99825	174.458	0.99867	174.464	0.99777
	173.534	0.99923	173.532	0.99908	173.539	0.997
	172.596	0.99872	172.593	0.99835	172.604	0.99746
	171.636	0.99809	171.633	0.99882	171.639	0.99747
	170.663	0.99825	170.661	0.99867	170.666	0.99792
	169.689	0.99862	169.684	0.99853	169.693	0.99789
	168.704	0.99891	168.699	0.99916	168.704	0.99766
	167.712	0.99965	167.705	0.99865	167.712	0.9974
	166.742	0.99971	166.736	0.99859	166.742	0.99732
	165.737	0.99956	165.733	0.99915	165.74	0.99712
	164.721	0.9991	164.716	0.99782	164.722	0.99743
	163.705	0.9988	163.701	0.99906	163.707	0.99696
	162.676	0.99854	162.674	0.9988	162.68	0.99738
	161.646	0.99929	161.642	0.99906	161.645	0.99756
	160.646	0.99957	160.639	0.99968	160.65	0.99733
	159.603	0.99912	159.595	0.99843	159.605	0.99724
	158.543	0.9994	158.542	0.99831	158.548	0.99748
	157.522	0.99876	157.518	0.99858	157.524	0.99582
	156.458	0.99887	156.455	0.99884	156.463	0.99623
	155.401	0.99868	155.398	0.99752	155.399	0.99695
	154.355	0.99759	154.348	0.99726	154.356	0.99628
	153.275	0.99834	153.269	0.99796	153.274	0.99625
	152.182	0.99773	152.176	0.99792	152.183	0.99661
	151.093	0.99746	151.09	0.99685	151.093	0.99578
	149.995	0.99813	149.99	0.99704	149.994	0.99565
	148.911	0.99825	148.906	0.99739	148.914	0.99601
	147.817	0.99731	147.811	0.99702	147.818	0.99589
	146.695	0.99804	146.692	0.99721	146.697	0.99567
	145.575	0.99824	145.573	0.99805	145.58	0.99598
	144.443	0.99805	144.437	0.99747	144.442	0.99536
	143.31	0.99796	143.305	0.99686	143.308	0.99489
	142.198	0.99796	142.195	0.9969	142.2	0.99471
	141.05	0.99795	141.042	0.99711	141.05	0.99456
	139.898	0.99781	139.892	0.99711	139.897	0.99443
	138.733	0.99803	138.729	0.99666	138.735	0.9942
	137.563	0.9973	137.559	0.99696	137.567	0.99432
	136.429	0.99858	136.425	0.99615	136.427	0.99355
	135.257	0.99771	135.25	0.99635	135.253	0.99289
	134.072	0.99725	134.07	0.9963	134.073	0.99307
	132.958	0.99773	132.951	0.99595	132.959	0.99263
	131.784	0.9975	131.782	0.99594	131.786	0.99191
	130.657	0.99786	130.652	0.99628	130.66	0.99114
	129.475	0.99752	129.472	0.99606	129.475	0.99132
	128.259	0.9977	128.26	0.99552	128.261	0.99055
	127.054	0.99756	127.053	0.99546	127.055	0.99039
	125.848	0.997	125.843	0.99511	125.845	0.98933
	124.635	0.99717	124.631	0.99566	124.639	0.98687
	123.43	0.99663	123.427	0.99484	123.432	0.98627
	122.195	0.99633	122.193	0.99404	122.199	0.9829
	120.959	0.99737	120.953	0.99435	120.96	0.97957
	119.716	0.99632	119.71	0.99373	119.719	0.9755
	118.479	0.99622	118.48	0.99379	118.482	0.96909
	117.242	0.99652	117.241	0.99285	117.244	0.95964
	115.978	0.99646	115.978	0.99186	115.982	0.94954
	114.723	0.99548	114.716	0.99136	114.722	0.93566
	113.453	0.99499	113.446	0.99018	113.453	0.9185
	112.206	0.99425	112.202	0.98881	112.205	0.89836
	110.944	0.99605	110.943	0.98616	110.945	0.87722
	109.659	0.99402	109.663	0.98449	109.662	0.85358
	108.409	0.99537	108.408	0.98028	108.415	0.82783
	107.12	0.99614	107.116	0.97482	107.122	0.80273
	105.854	0.99508	105.846	0.96855	105.852	0.77578
	104.564	0.99549	104.559	0.95756	104.565	0.74958
	103.267	0.99406	103.265	0.94292	103.265	0.72512
	101.962	0.99285	101.963	0.92163	101.967	0.70257
	100.657	0.99123	100.654	0.89532	100.657	0.68254
	99.3832	0.98958	99.3809	0.86957	99.3854	0.66322
	98.0583	0.98736	98.054	0.83798	98.058	0.6446
	96.7413	0.98279	96.7368	0.80372	96.7388	0.62817
	95.4158	0.97575	95.4132	0.77105	95.4145	0.61261
	94.0909	0.96405	94.0865	0.73495	94.0874	0.59807
	92.7803	0.94735	92.7762	0.699	92.7809	0.58453
	91.4395	0.91547	91.4379	0.66736	91.4407	0.57092
	90.1046	0.87321	90.1008	0.63749	90.1035	0.55889
	88.7599	0.81158	88.7589	0.61203	88.7576	0.5476
	87.4409	0.75753	87.4313	0.58813	87.4381	0.5365
	86.0973	0.7093	86.0932	0.56686	86.0972	0.52706
	84.7659	0.66626	84.7646	0.54871	84.7638	0.51537
	83.4676	0.63176	83.4618	0.53156	83.4628	0.50606
	82.1088	0.60136	82.1055	0.517	82.1064	0.49567
	80.7813	0.57857	80.7731	0.50269	80.7764	0.48511
	79.4104	0.55709	79.4064	0.49074	79.4053	0.47642
	78.0457	0.53931	78.0449	0.47955	78.0413	0.4666
	76.6737	0.52328	76.6718	0.46804	76.6721	0.45814
	75.3227	0.50994	75.3175	0.45753	75.3191	0.44873
	73.9516	0.49653	73.9473	0.44623	73.9484	0.43933
	72.5646	0.48462	72.5657	0.43721	72.5618	0.43046
	71.1809	0.47306	71.1764	0.42751	71.177	0.42165
	69.7916	0.46382	69.7895	0.41862	69.7895	0.41307
	68.4317	0.45173	68.4294	0.40895	68.4296	0.40413
	67.0268	0.44219	67.0249	0.39884	67.0265	0.39446
	65.6419	0.43275	65.6316	0.39011	65.638	0.38578
	64.2394	0.423	64.2342	0.38146	64.2353	0.37722
	62.8628	0.41255	62.8581	0.37204	62.8599	0.36909
	61.4704	0.40301	61.4623	0.36284	61.4669	0.3601
	60.0758	0.39297	60.0751	0.35366	60.0752	0.35118
	58.6809	0.38325	58.6802	0.34398	58.6793	0.34132
	57.285	0.37417	57.2816	0.33564	57.281	0.33319
	55.896	0.36618	55.8949	0.32659	55.8927	0.32525
	54.4841	0.35585	54.477	0.31707	54.4745	0.31689
	53.0712	0.34726	53.0662	0.30837	53.0674	0.30873
	51.65	0.33926	51.6495	0.29986	51.645	0.30007
	50.2647	0.32906	50.2585	0.29053	50.2589	0.29225
	48.8377	0.32041	48.8299	0.28193	48.8296	0.28357
	47.4153	0.31084	47.4123	0.27305	47.4115	0.27534
	45.9799	0.30118	45.9767	0.26341	45.9733	0.26782
	44.5736	0.29257	44.5724	0.2548	44.5746	0.25952
	43.1497	0.28371	43.148	0.24658	43.1449	0.2517
	41.7142	0.27492	41.7132	0.23747	41.7109	0.24329
	40.284	0.26543	40.2821	0.22948	40.281	0.23562
	38.8619	0.25644	38.8575	0.22069	38.8557	0.22798
	37.4465	0.24731	37.4408	0.21238	37.4387	0.22016
	36.005	0.23895	36.0048	0.20479	35.9992	0.21214
	34.5721	0.22949	34.5695	0.19616	34.5654	0.20536
	33.1242	0.22137	33.1221	0.18726	33.1192	0.19627
	31.7206	0.21229	31.721	0.17986	31.7161	0.18924
	30.2846	0.20404	30.2744	0.17184	30.2721	0.18188
	28.8423	0.19491	28.8365	0.1639	28.8309	0.17434
	27.3925	0.18632	27.3863	0.15597	27.3808	0.16594
	25.9814	0.17777	25.9749	0.14789	25.9734	0.15945
	24.5256	0.16887	24.5209	0.14072	24.518	0.15171
	23.0794	0.15984	23.0757	0.13236	23.069	0.14407
	21.6247	0.15199	21.6195	0.12457	21.6165	0.13774
	20.1901	0.14417	20.1854	0.1167	20.1806	0.12991
	18.7503	0.1355	18.7463	0.10853	18.7413	0.12214
	17.3004	0.12744	17.2974	0.1012	17.2936	0.11559
	15.8425	0.11865	15.8385	0.09299	15.8355	0.10803
	14.4019	0.10978	14.3985	0.08668	14.3971	0.10053
	12.9731	0.10256	12.9684	0.07885	12.9646	0.09303
	11.5225	0.09521	11.5174	0.07188	11.5132	0.08591
	10.09	0.08637	10.0825	0.06394	10.0828	0.07852
	8.63443	0.078	8.6318	0.05621	8.62925	0.07219
	7.21194	0.0705	7.21066	0.04964	7.20642	0.06484
	5.76018	0.06242	5.75817	0.04241	5.75493	0.05689
	4.31067	0.05421	4.30606	0.03465	4.3049	0.05075
	2.84608	0.04691	2.84122	0.02835	2.83777	0.04309
	1.41788	0.03887	1.41742	0.02087	1.41331	0.0365
	-0.035322	0.03034	-0.042826	0.01319	-0.044699	0.0296
	-1.49824	0.02244	-1.50125	0.00723	-1.50396	0.02235
	-2.959	0.01433	-2.96188	0.00017493	-2.96217	0.01507
	-4.39384	0.00723	-4.39539	-0.0066	-4.39549	0.00882
	-5.84008	-0.00159	-5.84406	-0.01291	-5.84298	0.000855271
	-7.29116	-0.00853	-7.2946	-0.02003	-7.29785	-0.00544
	-8.7525	-0.01703	-8.75448	-0.02573	-8.75493	-0.01298
	-10.1909	-0.02514	-10.1954	-0.03277	-10.1984	-0.01975
	-11.6245	-0.03268	-11.6263	-0.03962	-11.625	-0.02647
	-13.0556	-0.03991	-13.0608	-0.04587	-13.063	-0.03304
	-14.46	-0.04793	-14.459	-0.05188	-14.463	-0.04093
	-15.9073	-0.0545	-15.9108	-0.05975	-15.9107	-0.04831
	-17.3216	-0.0632	-17.3228	-0.06541	-17.3251	-0.05495
	-18.7791	-0.07048	-18.7775	-0.07267	-18.7826	-0.06048
	-20.2237	-0.07884	-20.2258	-0.07842	-20.2249	-0.06795
	-21.6792	-0.08574	-21.6794	-0.08572	-21.679	-0.07549
	-23.1004	-0.09436	-23.1004	-0.09166	-23.1015	-0.08152
	-24.5504	-0.10222	-24.5527	-0.09867	-24.5517	-0.08891
	-25.9926	-0.1089	-25.996	-0.10494	-26.0002	-0.09604
	-27.4442	-0.11643	-27.4507	-0.11229	-27.455	-0.10252
	-28.8714	-0.12425	-28.8764	-0.1184	-28.8825	-0.10969
	-30.3046	-0.13193	-30.3098	-0.12527	-30.309	-0.11633
	-31.7524	-0.13958	-31.7582	-0.13212	-31.7563	-0.12362
	-33.1951	-0.14608	-33.1965	-0.13879	-33.2011	-0.13077
	-34.616	-0.15433	-34.6188	-0.14558	-34.6275	-0.1371
	-36.0369	-0.16248	-36.0409	-0.15254	-36.047	-0.14434
	-37.4707	-0.16946	-37.4786	-0.15877	-37.4774	-0.15095
	-38.8807	-0.17728	-38.8853	-0.16524	-38.8922	-0.15815
	-40.3177	-0.18537	-40.3216	-0.17258	-40.332	-0.16488
	-41.7128	-0.19125	-41.721	-0.17928	-41.7206	-0.17223
	-43.1444	-0.19906	-43.1486	-0.18595	-43.1537	-0.17934
	-44.5697	-0.2064	-44.5741	-0.19235	-44.5779	-0.18545
	-46.0091	-0.21395	-46.0112	-0.19932	-46.0176	-0.1927
	-47.4036	-0.22043	-47.4048	-0.20597	-47.4142	-0.19977
	-48.8321	-0.22826	-48.8323	-0.21247	-48.8384	-0.20671
	-50.2531	-0.23452	-50.2568	-0.21942	-50.258	-0.21414
	-51.6744	-0.24243	-51.6817	-0.22673	-51.6826	-0.22076
	-53.083	-0.25027	-53.0912	-0.23418	-53.0976	-0.22635
	-54.4815	-0.25659	-54.4842	-0.24093	-54.4933	-0.23462
	-55.893	-0.26421	-55.8995	-0.24795	-55.9075	-0.24104
	-57.3069	-0.2709	-57.3115	-0.25466	-57.3207	-0.24881
	-58.7153	-0.27844	-58.719	-0.26158	-58.7254	-0.25558
	-60.0856	-0.28532	-60.0893	-0.26895	-60.0964	-0.26252
	-61.4964	-0.29217	-61.5026	-0.27684	-61.5087	-0.26957
	-62.862	-0.29973	-62.8626	-0.28381	-62.8692	-0.2768
	-64.2017	-0.30732	-64.2018	-0.29167	-64.2067	-0.28384
	-65.5674	-0.31503	-65.571	-0.2993	-65.5759	-0.29139
	-66.9496	-0.32241	-66.9533	-0.30683	-66.956	-0.29866
	-68.3387	-0.33007	-68.3416	-0.31472	-68.3471	-0.30556
	-69.7285	-0.33808	-69.7366	-0.32199	-69.7415	-0.31301
	-71.1124	-0.34515	-71.1193	-0.33048	-71.1212	-0.32006
	-72.4633	-0.35315	-72.4688	-0.3381	-72.4804	-0.32735
	-73.8611	-0.3606	-73.8607	-0.34606	-73.8692	-0.33583
	-75.2313	-0.36919	-75.2309	-0.35483	-75.2404	-0.34258
	-76.6088	-0.37674	-76.6108	-0.36206	-76.6186	-0.35043
	-77.9586	-0.38556	-77.9618	-0.37025	-77.97	-0.3576
	-79.3185	-0.39358	-79.3234	-0.37877	-79.3299	-0.36557
	-80.6833	-0.402	-80.6866	-0.38687	-80.6972	-0.37262
	-82.0421	-0.41075	-82.0479	-0.39554	-82.0548	-0.38037
	-83.3928	-0.41866	-83.4005	-0.40156	-83.3992	-0.38825
	-84.7163	-0.42614	-84.7203	-0.41079	-84.7269	-0.39586
	-86.076	-0.43556	-86.0785	-0.41868	-86.0852	-0.40334
	-87.3949	-0.44494	-87.3969	-0.42785	-87.4014	-0.41115
	-88.7357	-0.45438	-88.7404	-0.43644	-88.7423	-0.41986
	-90.0537	-0.46326	-90.0585	-0.44468	-90.0618	-0.42717
	-91.3734	-0.47344	-91.3803	-0.45454	-91.3835	-0.43525
	-92.7131	-0.48309	-92.7154	-0.46362	-92.722	-0.4429
	-94.0392	-0.49254	-94.0442	-0.47266	-94.0479	-0.45119
	-95.369	-0.50419	-95.3719	-0.48235	-95.381	-0.45984
	-96.6608	-0.51466	-96.6623	-0.49173	-96.673	-0.46841
	-97.9825	-0.52509	-97.9891	-0.50119	-97.9944	-0.47745
	-99.2974	-0.53633	-99.3016	-0.5113	-99.3087	-0.48618
	-100.609	-0.54839	-100.61	-0.52217	-100.621	-0.49513
	-101.908	-0.55967	-101.91	-0.53369	-101.92	-0.50506
	-103.186	-0.5725	-103.187	-0.54343	-103.195	-0.51481
	-104.49	-0.5859	-104.487	-0.55417	-104.501	-0.5253
	-105.774	-0.59887	-105.777	-0.56576	-105.786	-0.53502
	-107.062	-0.61301	-107.067	-0.57806	-107.072	-0.54556
	-108.332	-0.62784	-108.34	-0.59158	-108.345	-0.55708
	-109.597	-0.64227	-109.603	-0.60387	-109.607	-0.56847
	-110.88	-0.65858	-110.881	-0.61753	-110.89	-0.58024
	-112.083	-0.67489	-112.085	-0.63231	-112.098	-0.59314
	-113.338	-0.69144	-113.339	-0.64706	-113.352	-0.60577
	-114.574	-0.7088	-114.577	-0.66183	-114.586	-0.61882
	-115.821	-0.72685	-115.824	-0.6776	-115.835	-0.63213
	-117.077	-0.74456	-117.085	-0.69415	-117.092	-0.6469
	-118.326	-0.76234	-118.329	-0.71012	-118.338	-0.66057
	-119.575	-0.78151	-119.579	-0.72773	-119.586	-0.67595
	-120.795	-0.80033	-120.795	-0.74616	-120.804	-0.69095
	-122.023	-0.8198	-122.024	-0.76253	-122.032	-0.70729
	-123.259	-0.83964	-123.264	-0.78116	-123.271	-0.72271
	-124.479	-0.85828	-124.479	-0.79942	-124.491	-0.7394
	-125.7	-0.87669	-125.7	-0.8183	-125.71	-0.75557
	-126.896	-0.89338	-126.899	-0.83654	-126.907	-0.77233
	-128.092	-0.90897	-128.096	-0.85472	-128.107	-0.78918
	-129.301	-0.92207	-129.301	-0.87108	-129.313	-0.80538
	-130.495	-0.93344	-130.501	-0.88719	-130.508	-0.82206
	-131.683	-0.94209	-131.694	-0.90146	-131.702	-0.83806
	-132.858	-0.94792	-132.867	-0.91236	-132.873	-0.85399
	-134.032	-0.95255	-134.035	-0.92184	-134.043	-0.86882
	-135.211	-0.95531	-135.218	-0.92817	-135.226	-0.88163
	-136.356	-0.95725	-136.36	-0.93369	-136.366	-0.8929
	-137.515	-0.96008	-137.524	-0.93762	-137.532	-0.90218
	-138.674	-0.96068	-138.678	-0.94033	-138.687	-0.90982
	-139.795	-0.96258	-139.806	-0.94328	-139.812	-0.91604
	-140.957	-0.96366	-140.962	-0.94425	-140.97	-0.91996
	-142.106	-0.96545	-142.11	-0.94763	-142.118	-0.92321
	-143.243	-0.96655	-143.249	-0.94949	-143.259	-0.92707
	-144.388	-0.96846	-144.388	-0.95093	-144.401	-0.92944
	-145.479	-0.96931	-145.485	-0.95293	-145.494	-0.93127
	-146.603	-0.97084	-146.606	-0.95417	-146.618	-0.93373
	-147.727	-0.97258	-147.733	-0.95669	-147.742	-0.93653
	-148.832	-0.97417	-148.836	-0.95791	-148.848	-0.93793
	-149.941	-0.97379	-149.946	-0.95917	-149.952	-0.94078
	-151.034	-0.97529	-151.04	-0.96078	-151.045	-0.94268
	-152.1	-0.97624	-152.104	-0.96297	-152.11	-0.94465
	-153.19	-0.9765	-153.19	-0.96385	-153.198	-0.9471
	-154.272	-0.97814	-154.276	-0.96465	-154.286	-0.94889
	-155.343	-0.97865	-155.345	-0.96667	-155.356	-0.95117
	-156.411	-0.98032	-156.411	-0.96838	-156.426	-0.95305
	-157.454	-0.98019	-157.455	-0.97007	-157.466	-0.95464
	-158.498	-0.98203	-158.497	-0.97016	-158.508	-0.95642
	-159.547	-0.98306	-159.549	-0.9714	-159.564	-0.95874
	-160.591	-0.98368	-160.592	-0.97194	-160.603	-0.9595
	-161.621	-0.98414	-161.626	-0.97417	-161.638	-0.96153
	-162.655	-0.98475	-162.661	-0.97487	-162.67	-0.96326
	-163.654	-0.98567	-163.66	-0.97591	-163.672	-0.96532
	-164.661	-0.9869	-164.666	-0.97635	-164.68	-0.96563
	-165.674	-0.98691	-165.68	-0.9778	-165.691	-0.96739
	-166.68	-0.98802	-166.686	-0.9792	-166.693	-0.96889
	-167.68	-0.98809	-167.682	-0.97997	-167.697	-0.96976
	-168.679	-0.98893	-168.68	-0.98098	-168.691	-0.97067
	-169.646	-0.98921	-169.647	-0.98245	-169.659	-0.97217
	-170.607	-0.98996	-170.611	-0.9822	-170.625	-0.97337
	-171.58	-0.99036	-171.586	-0.98335	-171.601	-0.97401
	-172.545	-0.9916	-172.551	-0.98352	-172.561	-0.9759
	-173.496	-0.99194	-173.504	-0.98518	-173.514	-0.97687
	-174.451	-0.99199	-174.455	-0.98551	-174.468	-0.97794
	-175.392	-0.99217	-175.398	-0.98643	-175.407	-0.9792
	-176.293	-0.99324	-176.301	-0.98753	-176.311	-0.98039
	-177.227	-0.99298	-177.229	-0.98855	-177.244	-0.98114
	-178.149	-0.99404	-178.152	-0.9885	-178.162	-0.98207
	-179.054	-0.99483	-179.059	-0.98927	-179.073	-0.98282
	-179.965	-0.99471	-179.971	-0.99005	-179.985	-0.98355
	-180.874	-0.99494	-180.877	-0.99099	-180.887	-0.98434
	-181.754	-0.99524	-181.754	-0.99074	-181.767	-0.98557
	-182.618	-0.99548	-182.618	-0.99127	-182.633	-0.98613
	-183.498	-0.99588	-183.498	-0.99256	-183.514	-0.98673
	-184.367	-0.99604	-184.369	-0.99237	-184.381	-0.98784
	-185.2	-0.99604	-185.204	-0.99291	-185.211	-0.98807
	-186.05	-0.99687	-186.055	-0.99375	-186.069	-0.98846
	-186.902	-0.99674	-186.911	-0.99362	-186.924	-0.98973
	-187.741	-0.9977	-187.745	-0.99459	-187.755	-0.98975
	-188.545	-0.99739	-188.548	-0.99522	-188.56	-0.99083
	-189.377	-0.9966	-189.381	-0.99502	-189.394	-0.99101
	-190.192	-0.99732	-190.199	-0.99568	-190.21	-0.99163
	-191.004	-0.99705	-191.009	-0.99496	-191.017	-0.99282
	-191.812	-0.9976	-191.818	-0.99574	-191.829	-0.9931
	-192.615	-0.99759	-192.617	-0.99566	-192.629	-0.99301
	-193.407	-0.99831	-193.414	-0.9964	-193.426	-0.9943
	-194.167	-0.99858	-194.173	-0.99689	-194.184	-0.99444
	-194.924	-0.99848	-194.934	-0.99635	-194.948	-0.99421
	-195.698	-0.99899	-195.703	-0.99695	-195.716	-0.99534
	-196.46	-0.99864	-196.461	-0.99765	-196.475	-0.99495
	-197.205	-0.99848	-197.209	-0.99758	-197.223	-0.99561
	-197.947	-0.99918	-197.95	-0.99759	-197.963	-0.99546
	-198.681	-0.99853	-198.686	-0.99786	-198.701	-0.99641
	-199.411	-0.99851	-199.415	-0.99735	-199.429	-0.99602
	-200.121	-0.99915	-200.126	-0.99772	-200.139	-0.9966
	-200.801	-0.99866	-200.806	-0.99778	-200.821	-0.99662
	-201.51	-0.99809	-201.512	-0.99868	-201.528	-0.99736
	-202.202	-0.99937	-202.201	-0.99796	-202.218	-0.99654
	-202.886	-0.99925	-202.89	-0.99788	-202.904	-0.99694
	-203.558	-0.99894	-203.562	-0.9978	-203.576	-0.99756
	-204.23	-0.99893	-204.233	-0.99839	-204.245	-0.99726
	-204.894	-0.99866	-204.899	-0.99785	-204.914	-0.99735
	-205.555	-0.99861	-205.557	-0.99869	-205.574	-0.99716
	-206.194	-0.99863	-206.197	-0.99817	-206.209	-0.99763
	-206.8	-0.99906	-206.8	-0.99888	-206.818	-0.99735
	-207.432	-0.99821	-207.434	-0.99833	-207.451	-0.99803
	-208.047	-0.99905	-208.051	-0.99876	-208.066	-0.99819
	-208.661	-0.999	-208.664	-0.99844	-208.678	-0.99777
	-209.249	-0.99889	-209.252	-0.99799	-209.263	-0.99806
	-209.777	-0.99914	-209.785	-0.99818	-209.795	-0.99842
	-210.365	-0.99887	-210.372	-0.99815	-210.383	-0.99843
	-210.947	-0.99801	-210.95	-0.99834	-210.966	-0.99773
	-211.521	-0.99888	-211.526	-0.99866	-211.54	-0.99853
	-212.079	-0.99826	-212.084	-0.99827	-212.097	-0.99833
	-212.612	-0.99857	-212.612	-0.99855	-212.623	-0.99811
	-213.143	-0.99911	-213.148	-0.99843	-213.159	-0.99864
	-213.685	-0.99898	-213.692	-0.99775	-213.701	-0.99804
	-214.216	-0.99874	-214.222	-0.9985	-214.235	-0.99794
	-214.742	-0.99879	-214.744	-0.99862	-214.757	-0.99811
	-215.248	-0.99907	-215.253	-0.99834	-215.262	-0.99845
	-215.753	-0.99919	-215.758	-0.99846	-215.771	-0.99833
	-216.244	-0.99881	-216.247	-0.99909	-216.26	-0.99811
	-216.735	-0.99791	-216.737	-0.99891	-216.75	-0.99889
	-217.214	-0.99857	-217.218	-0.99815	-217.232	-0.99872
	-217.685	-0.99884	-217.692	-0.9986	-217.703	-0.99834
	-218.144	-0.99825	-218.154	-0.99804	-218.162	-0.99864
	-218.583	-0.99827	-218.588	-0.99831	-218.599	-0.99878
	-219.002	-0.99863	-219.006	-0.9986	-219.02	-0.99882
	-219.438	-0.99967	-219.443	-0.99817	-219.455	-0.9984
	-219.863	-0.99858	-219.87	-0.99821	-219.881	-0.99832
	-220.28	-0.99854	-220.289	-0.999	-220.303	-0.99857
	-220.695	-0.99901	-220.7	-0.99786	-220.71	-0.99776
	-221.088	-0.99806	-221.095	-0.99776	-221.107	-0.99771
	-221.482	-0.99832	-221.49	-0.9976	-221.501	-0.99821
	-221.857	-0.99926	-221.861	-0.99828	-221.874	-0.99801
	-222.23	-0.99824	-222.23	-0.99812	-222.248	-0.99867
	-222.594	-0.9989	-222.602	-0.99811	-222.611	-0.99803
	-222.946	-0.99904	-222.95	-0.99742	-222.963	-0.99798
	-223.292	-0.99795	-223.297	-0.99821	-223.309	-0.99769
	-223.634	-0.99818	-223.639	-0.99839	-223.654	-0.99779
	-223.964	-0.99868	-223.967	-0.99816	-223.98	-0.99773
	-224.288	-0.99823	-224.29	-0.99773	-224.303	-0.99808
	-224.595	-0.99765	-224.6	-0.99778	-224.61	-0.99829
	-224.863	-0.99905	-224.866	-0.99799	-224.877	-0.99766
	-225.145	-0.99885	-225.15	-0.99793	-225.163	-0.99764
	-225.429	-0.99888	-225.435	-0.99865	-225.45	-0.99754
	-225.711	-0.99837	-225.718	-0.99751	-225.726	-0.9984
	-225.972	-0.99809	-225.981	-0.99809	-225.995	-0.99782
	-226.226	-0.99818	-226.239	-0.9978	-226.251	-0.99802
	-226.478	-0.99829	-226.488	-0.99823	-226.498	-0.99775
	-226.712	-0.99852	-226.725	-0.99725	-226.732	-0.99745
	-226.934	-0.99907	-226.943	-0.99832	-226.955	-0.99802
	-227.165	-0.99826	-227.168	-0.99763	-227.179	-0.99791
	-227.373	-0.99801	-227.381	-0.99759	-227.392	-0.99746
	-227.58	-0.99766	-227.588	-0.99743	-227.601	-0.99806
	-227.772	-0.99884	-227.777	-0.99734	-227.792	-0.99806
	-227.948	-0.99898	-227.956	-0.99852	-227.965	-0.99777
	-228.125	-0.99865	-228.13	-0.99798	-228.142	-0.99787
	-228.294	-0.99823	-228.299	-0.99749	-228.313	-0.99756
	-228.451	-0.99825	-228.459	-0.99804	-228.471	-0.99809
	-228.602	-0.99848	-228.613	-0.99791	-228.627	-0.99736
	-228.747	-0.99899	-228.758	-0.99848	-228.77	-0.99772
	-228.878	-0.99871	-228.885	-0.99796	-228.896	-0.99712
	-229.002	-0.99818	-229.007	-0.99802	-229.019	-0.99696
	-229.117	-0.99806	-229.126	-0.99828	-229.137	-0.99685
	-229.221	-0.99907	-229.227	-0.99796	-229.242	-0.99787
	-229.317	-0.99775	-229.324	-0.9983	-229.336	-0.99789
	-229.405	-0.99874	-229.411	-0.99789	-229.423	-0.99749
	-229.481	-0.99898	-229.484	-0.99908	-229.499	-0.99709
	-229.55	-0.99937	-229.559	-0.99871	-229.569	-0.99769
	-229.609	-0.99885	-229.622	-0.99864	-229.63	-0.99775
	-229.66	-0.99905	-229.671	-0.99864	-229.682	-0.99738
	-229.702	-0.99922	-229.711	-0.99814	-229.725	-0.99695
	-229.733	-0.99906	-229.741	-0.99855	-229.755	-0.99748
	-229.736	-0.99906	-229.741	-0.99832	-229.758	-0.99791
	-229.758	-0.99997	-229.761	-0.99757	-229.776	-0.99697
	-229.765	-0.99984	-229.773	-0.99917	-229.784	-0.9976
	-229.765	-0.99946	-229.774	-0.99888	-229.781	-0.99718
	-229.752	-0.99919	-229.76	-0.99856	-229.769	-0.99744
	-229.731	-0.99901	-229.735	-0.99867	-229.75	-0.99757
	-229.695	-0.99915	-229.706	-0.99794	-229.718	-0.99657
	-229.659	-0.99871	-229.662	-0.99773	-229.675	-0.99674
	-229.606	-0.99879	-229.61	-0.99936	-229.623	-0.99678
	-229.541	-0.99853	-229.549	-0.99869	-229.563	-0.99709
	-229.472	-0.99748	-229.477	-0.99795	-229.495	-0.99767
	-229.395	-0.99814	-229.402	-0.99809	-229.416	-0.99733
	-229.307	-0.99894	-229.315	-0.99803	-229.329	-0.99708
	-229.209	-0.99877	-229.218	-0.99787	-229.23	-0.99801
	-229.107	-0.99849	-229.116	-0.99801	-229.125	-0.99725
	-228.989	-0.9989	-228.995	-0.99761	-229.011	-0.9972
	-228.865	-0.99805	-228.875	-0.99798	-228.89	-0.99643
	-228.735	-0.99732	-228.745	-0.9981	-228.756	-0.99759
	-228.592	-0.99897	-228.602	-0.99852	-228.612	-0.99702
	-228.441	-0.99813	-228.449	-0.99806	-228.459	-0.9977
	-228.281	-0.99857	-228.291	-0.9976	-228.303	-0.9969
	-228.111	-0.99836	-228.123	-0.99778	-228.133	-0.99737
	-227.94	-0.99865	-227.947	-0.99809	-227.96	-0.99726
	-227.764	-0.99865	-227.774	-0.99774	-227.786	-0.99715
	-227.575	-0.99772	-227.583	-0.99817	-227.592	-0.99721
	-227.366	-0.99872	-227.376	-0.99764	-227.387	-0.99679
	-227.156	-0.99809	-227.165	-0.99754	-227.178	-0.99711
	-226.933	-0.99783	-226.943	-0.99772	-226.956	-0.99648
	-226.714	-0.99841	-226.726	-0.99778	-226.738	-0.99718
	-226.48	-0.99818	-226.492	-0.99767	-226.5	-0.99772
	-226.234	-0.99786	-226.24	-0.99655	-226.252	-0.99685
	-225.973	-0.99816	-225.985	-0.99725	-225.997	-0.99758
	-225.714	-0.99822	-225.723	-0.99801	-225.736	-0.99734
	-225.433	-0.99895	-225.445	-0.99768	-225.456	-0.9962
	-225.153	-0.99845	-225.159	-0.99713	-225.172	-0.99732
	-224.871	-0.99872	-224.88	-0.99767	-224.888	-0.99697
	-224.604	-0.99881	-224.614	-0.99778	-224.624	-0.99711
	-224.296	-0.99846	-224.304	-0.99738	-224.315	-0.9974
	-223.975	-0.9984	-223.982	-0.99818	-223.993	-0.99686
	-223.656	-0.99914	-223.659	-0.99713	-223.669	-0.9972
	-223.318	-0.99784	-223.325	-0.99811	-223.335	-0.99632
	-222.974	-0.9989	-222.979	-0.99813	-222.992	-0.99637
	-222.621	-0.99869	-222.628	-0.99764	-222.639	-0.99709
	-222.253	-0.99829	-222.261	-0.99765	-222.274	-0.99704
	-221.885	-0.9987	-221.893	-0.99762	-221.901	-0.99782
	-221.515	-0.99896	-221.522	-0.99756	-221.533	-0.99636
	-221.124	-0.99882	-221.132	-0.99767	-221.143	-0.99678
	-220.729	-0.99851	-220.736	-0.99798	-220.746	-0.99709
	-220.323	-0.99883	-220.331	-0.99757	-220.341	-0.99693
	-219.904	-0.99819	-219.916	-0.9973	-219.925	-0.99655
	-219.485	-0.9985	-219.492	-0.9979	-219.503	-0.99693
	-219.042	-0.99885	-219.055	-0.99755	-219.064	-0.9962
	-218.623	-0.99797	-218.632	-0.9978	-218.644	-0.99657
	-218.198	-0.99917	-218.207	-0.99737	-218.22	-0.99688
	-217.743	-0.99802	-217.746	-0.9975	-217.757	-0.99623
	-217.271	-0.99852	-217.28	-0.99805	-217.291	-0.99699
	-216.795	-0.99866	-216.802	-0.99811	-216.813	-0.99643
	-216.307	-0.9986	-216.312	-0.99781	-216.327	-0.99621
	-215.819	-0.99876	-215.826	-0.99745	-215.837	-0.99685
	-215.314	-0.99827	-215.323	-0.99735	-215.335	-0.99658
	-214.807	-0.99831	-214.816	-0.99821	-214.825	-0.99703
	-214.29	-0.9977	-214.297	-0.99839	-214.309	-0.99646
	-213.758	-0.99741	-213.77	-0.99748	-213.779	-0.99626
	-213.224	-0.99856	-213.23	-0.99786	-213.241	-0.99736
	-212.688	-0.99872	-212.696	-0.99742	-212.71	-0.99641
	-212.167	-0.99861	-212.177	-0.99813	-212.19	-0.99629
	-211.606	-0.99923	-211.613	-0.99737	-211.623	-0.99651
	-211.036	-0.99855	-211.043	-0.99822	-211.053	-0.99634
	-210.461	-0.99874	-210.467	-0.99803	-210.48	-0.99638
	-209.876	-0.99934	-209.88	-0.99815	-209.894	-0.99641
	-209.339	-0.99904	-209.348	-0.99748	-209.354	-0.99585
	-208.765	-0.99864	-208.77	-0.99825	-208.783	-0.99662
	-208.151	-0.99885	-208.159	-0.99762	-208.169	-0.99653
	-207.535	-0.99879	-207.547	-0.99682	-207.554	-0.99619
	-206.906	-0.99926	-206.913	-0.99766	-206.922	-0.99613
	-206.295	-0.99881	-206.302	-0.99851	-206.313	-0.9964
	-205.667	-0.99883	-205.672	-0.99759	-205.687	-0.99626
	-205.009	-0.99866	-205.014	-0.99786	-205.027	-0.99623
	-204.346	-0.99942	-204.36	-0.99721	-204.367	-0.99575
	-203.68	-0.99882	-203.694	-0.99782	-203.7	-0.99611
	-203.013	-0.99953	-203.018	-0.99738	-203.03	-0.99526
	-202.329	-0.99861	-202.336	-0.99782	-202.344	-0.99586
	-201.636	-0.99967	-201.646	-0.99773	-201.653	-0.99582
	-200.932	-0.99856	-200.938	-0.99772	-200.949	-0.99669
	-200.245	-0.9982	-200.25	-0.99754	-200.258	-0.99653
	-199.55	-0.99861	-199.555	-0.99842	-199.563	-0.99626
	-198.821	-0.99872	-198.826	-0.99776	-198.836	-0.99662
	-198.085	-0.99809	-198.094	-0.99789	-198.102	-0.99622
	-197.347	-0.99813	-197.351	-0.99747	-197.363	-0.99626
	-196.601	-0.99795	-196.608	-0.99702	-196.617	-0.99663
	-195.84	-0.9991	-195.846	-0.99824	-195.858	-0.99705
	-195.076	-0.99845	-195.079	-0.99716	-195.089	-0.99597
	-194.31	-0.99803	-194.311	-0.99708	-194.324	-0.99679
	-193.564	-0.99881	-193.563	-0.99807	-193.576	-0.99625
	-192.768	-0.99884	-192.772	-0.99816	-192.783	-0.99604
	-191.966	-0.99837	-191.971	-0.99762	-191.98	-0.99581
	-191.159	-0.99899	-191.166	-0.99765	-191.168	-0.99577
	-190.351	-0.99884	-190.358	-0.99774	-190.364	-0.99596
	-189.536	-0.99797	-189.539	-0.99828	-189.549	-0.99623
	-188.705	-0.99847	-188.712	-0.99728	-188.72	-0.99591
	-187.898	-0.99878	-187.902	-0.9976	-187.913	-0.99649
	-187.07	-0.99894	-187.078	-0.9972	-187.086	-0.99633
	-186.224	-0.99911	-186.227	-0.99768	-186.237	-0.99585
	-185.372	-0.99843	-185.376	-0.99732	-185.384	-0.99612
	-184.54	-0.99852	-184.543	-0.99718	-184.552	-0.99627
	-183.67	-0.99905	-183.671	-0.99728	-183.683	-0.9963
	-182.789	-0.9986	-182.792	-0.99841	-182.802	-0.99638
	-181.912	-0.99806	-181.92	-0.99766	-181.923	-0.99629
	-181.045	-0.99839	-181.053	-0.99734	-181.061	-0.99625
	-180.148	-0.99906	-180.152	-0.99807	-180.162	-0.99621
	-179.239	-0.99859	-179.244	-0.99764	-179.254	-0.99611
	-178.332	-0.99923	-178.337	-0.99774	-178.344	-0.9954
	-177.411	-0.99862	-177.414	-0.99789	-177.422	-0.99583
	-176.48	-0.9995	-176.481	-0.99784	-176.491	-0.99596
	-175.574	-0.99895	-175.575	-0.99733	-175.581	-0.9961
	-174.642	-0.99879	-174.647	-0.99734	-174.654	-0.99606
	-173.683	-0.99928	-173.688	-0.99772	-173.7	-0.99573
	-172.73	-0.99882	-172.733	-0.99781	-172.745	-0.99556
	-171.772	-0.99922	-171.773	-0.99811	-171.783	-0.99578
	-170.795	-0.99928	-170.801	-0.99755	-170.809	-0.99598
	-169.825	-0.99872	-169.825	-0.9979	-169.834	-0.99615
	-168.867	-0.99934	-168.871	-0.99813	-168.881	-0.99532
	-167.868	-0.99967	-167.872	-0.99832	-167.881	-0.99523
	-166.871	-0.99867	-166.876	-0.99784	-166.879	-0.99547
	-165.871	-0.99918	-165.878	-0.99809	-165.881	-0.99499
	-164.858	-0.99886	-164.861	-0.99763	-164.868	-0.99518
	-163.845	-0.99959	-163.849	-0.9976	-163.85	-0.9954
	-162.859	-0.99873	-162.862	-0.99722	-162.87	-0.99498
	-161.823	-0.99864	-161.826	-0.99782	-161.835	-0.99474
	-160.786	-0.99886	-160.794	-0.99746	-160.8	-0.99516
	-159.749	-0.99885	-159.753	-0.99723	-159.76	-0.99476
	-158.693	-0.99921	-158.699	-0.99726	-158.707	-0.99455
	-157.644	-0.99858	-157.645	-0.99712	-157.654	-0.99495
	-156.617	-0.99852	-156.618	-0.99683	-156.628	-0.99471
	-155.546	-0.99859	-155.548	-0.99754	-155.556	-0.99453
	-154.471	-0.99896	-154.475	-0.99695	-154.482	-0.99436
	-153.396	-0.99793	-153.399	-0.99754	-153.407	-0.99376
	-152.304	-0.99815	-152.305	-0.9967	-152.314	-0.99411
	-151.228	-0.99846	-151.23	-0.99676	-151.239	-0.99435
	-150.148	-0.99914	-150.154	-0.99681	-150.159	-0.99396
	-149.036	-0.99842	-149.042	-0.99677	-149.046	-0.99392
	-147.928	-0.99871	-147.933	-0.99678	-147.943	-0.99404
	-146.808	-0.99873	-146.812	-0.99692	-146.825	-0.99294
	-145.68	-0.99893	-145.679	-0.9965	-145.691	-0.99333
	-144.588	-0.99919	-144.589	-0.99676	-144.595	-0.99301
	-143.448	-0.99926	-143.455	-0.99703	-143.46	-0.99274
	-142.309	-0.99835	-142.311	-0.99631	-142.314	-0.99258
	-141.162	-0.99839	-141.164	-0.99663	-141.172	-0.99241
	-140.007	-0.99833	-140.011	-0.99595	-140.015	-0.99162
	-138.873	-0.99846	-138.879	-0.99619	-138.88	-0.99206
	-137.727	-0.99864	-137.729	-0.99549	-137.735	-0.99193
	-136.561	-0.99814	-136.565	-0.99489	-136.571	-0.99121
	-135.413	-0.9971	-135.417	-0.99536	-135.424	-0.99105
	-134.231	-0.99694	-134.236	-0.99488	-134.241	-0.99037
	-133.057	-0.99734	-133.064	-0.99472	-133.068	-0.99014
	-131.894	-0.99759	-131.903	-0.99491	-131.905	-0.99027
	-130.699	-0.99754	-130.707	-0.99405	-130.71	-0.98935
	-129.506	-0.9975	-129.51	-0.99356	-129.517	-0.98917
	-128.296	-0.99697	-128.299	-0.99375	-128.301	-0.98799
	-127.088	-0.9972	-127.092	-0.99336	-127.098	-0.98799
	-125.901	-0.99754	-125.909	-0.99344	-125.911	-0.98675
	-124.674	-0.99668	-124.678	-0.99253	-124.682	-0.98616
	-123.452	-0.99695	-123.457	-0.9925	-123.461	-0.98498
	-122.221	-0.99615	-122.222	-0.99217	-122.227	-0.98281
	-120.983	-0.99588	-120.983	-0.99226	-120.989	-0.98052
	-119.773	-0.9958	-119.773	-0.99186	-119.775	-0.97777
	-118.524	-0.99665	-118.527	-0.99144	-118.532	-0.97235
	-117.273	-0.99551	-117.272	-0.99065	-117.281	-0.9668
	-116.015	-0.99559	-116.016	-0.9904	-116.025	-0.95924
	-114.766	-0.9958	-114.767	-0.9903	-114.774	-0.94811
	-113.533	-0.99586	-113.537	-0.98913	-113.538	-0.93537
	-112.264	-0.99465	-112.27	-0.98823	-112.276	-0.9199
	-111.06	-0.9955	-111.067	-0.98587	-111.072	-0.90255
	-109.781	-0.99444	-109.783	-0.98408	-109.795	-0.88095
	-108.516	-0.99368	-108.517	-0.98136	-108.526	-0.85919
	-107.254	-0.99429	-107.258	-0.97702	-107.263	-0.83553
	-105.955	-0.99382	-105.957	-0.97191	-105.967	-0.81031
	-104.666	-0.99309	-104.668	-0.96462	-104.673	-0.78564
	-103.363	-0.99274	-103.362	-0.95262	-103.372	-0.75992
	-102.076	-0.99247	-102.074	-0.9384	-102.081	-0.73445
	-100.779	-0.99065	-100.78	-0.91882	-100.785	-0.71
	-99.4637	-0.98927	-99.4664	-0.89531	-99.4694	-0.68841
	-98.147	-0.98694	-98.1493	-0.86916	-98.1562	-0.6671
	-96.822	-0.98561	-96.8209	-0.83883	-96.826	-0.64725
	-95.5287	-0.98059	-95.5318	-0.80829	-95.536	-0.62794
	-94.1989	-0.97447	-94.1988	-0.77517	-94.2045	-0.61149
	-92.8736	-0.96412	-92.8721	-0.73847	-92.8799	-0.5954
	-91.5403	-0.94919	-91.5413	-0.70338	-91.5448	-0.57996
	-90.2147	-0.91687	-90.2131	-0.67018	-90.2218	-0.56554
	-88.9001	-0.87214	-88.8967	-0.64143	-88.9026	-0.55215
	-87.5461	-0.81941	-87.5452	-0.61355	-87.5529	-0.53825
	-86.2241	-0.7647	-86.224	-0.58961	-86.2294	-0.52698
	-84.8669	-0.71062	-84.8692	-0.56855	-84.8736	-0.51491
	-83.5364	-0.66076	-83.5376	-0.5502	-83.5418	-0.50354
	-82.1859	-0.61944	-82.1897	-0.5329	-82.1943	-0.49256
	-80.8301	-0.58666	-80.8298	-0.51688	-80.8368	-0.48197
	-79.4599	-0.56042	-79.4602	-0.50369	-79.4655	-0.47125
	-78.0929	-0.53884	-78.0989	-0.48997	-78.0991	-0.46173
	-76.7512	-0.51909	-76.7515	-0.47844	-76.7559	-0.45175
	-75.3662	-0.50336	-75.3671	-0.46687	-75.3737	-0.44214
	-73.9953	-0.48907	-73.9934	-0.45575	-74.0026	-0.43239
	-72.6048	-0.47621	-72.6049	-0.44661	-72.609	-0.42307
	-71.2399	-0.4641	-71.2429	-0.4363	-71.2454	-0.41406
	-69.8612	-0.45249	-69.8633	-0.42678	-69.8685	-0.40456
	-68.4789	-0.44105	-68.4774	-0.4177	-68.4839	-0.3953
	-67.0819	-0.43175	-67.0864	-0.40779	-67.0883	-0.387
	-65.704	-0.42234	-65.7014	-0.39875	-65.7033	-0.37747
	-64.3323	-0.41231	-64.3357	-0.39059	-64.3378	-0.3686
	-62.9785	-0.402	-62.9807	-0.38131	-62.9842	-0.36052
	-61.6253	-0.39273	-61.6256	-0.37175	-61.6289	-0.35191
	-60.2207	-0.3842	-60.2205	-0.36164	-60.2242	-0.34261
	-58.8409	-0.3742	-58.8436	-0.35358	-58.8473	-0.33479
	-57.4348	-0.3647	-57.4348	-0.34502	-57.4402	-0.32668
	-56.0211	-0.35573	-56.0216	-0.33591	-56.0269	-0.3182
	-54.6032	-0.34665	-54.604	-0.32619	-54.6073	-0.31001
	-53.2047	-0.33824	-53.2047	-0.31766	-53.2066	-0.30172
	-51.7996	-0.32927	-51.8011	-0.30906	-51.803	-0.29304
	-50.3679	-0.31996	-50.3716	-0.29972	-50.3745	-0.28523
	-48.9474	-0.31085	-48.9505	-0.29132	-48.9539	-0.27661
	-47.5232	-0.30144	-47.5233	-0.28166	-47.5305	-0.26943
	-46.1284	-0.29284	-46.129	-0.27323	-46.1312	-0.26056
	-44.6935	-0.28398	-44.6947	-0.26423	-44.6976	-0.25308
	-43.2733	-0.27536	-43.2754	-0.25597	-43.28	-0.2458
	-41.8401	-0.2656	-41.8432	-0.24759	-41.849	-0.23788
	-40.439	-0.25736	-40.441	-0.23886	-40.4424	-0.22946
	-39.0105	-0.24786	-39.0108	-0.23076	-39.011	-0.22164
	-37.5892	-0.23868	-37.5927	-0.22186	-37.5944	-0.2136
	-36.1613	-0.2314	-36.162	-0.21454	-36.1651	-0.206
	-34.7395	-0.22156	-34.7432	-0.2054	-34.7473	-0.19902
	-33.3128	-0.21316	-33.3171	-0.19719	-33.3161	-0.19195
	-31.8722	-0.20442	-31.869	-0.19084	-31.8754	-0.18427
	-30.4302	-0.19701	-30.4285	-0.1826	-30.4319	-0.17619
	-28.9866	-0.18628	-28.9923	-0.17457	-28.9935	-0.16876
	-27.5669	-0.17832	-27.5715	-0.16687	-27.5657	-0.16033
	-26.1162	-0.16963	-26.1188	-0.15951	-26.1149	-0.1529
	-24.6683	-0.16169	-24.6659	-0.15186	-24.6677	-0.14491
	-23.214	-0.15404	-23.2205	-0.14481	-23.2184	-0.13807
	-21.8049	-0.14499	-21.8044	-0.137	-21.8056	-0.13123
	-20.348	-0.13622	-20.3506	-0.12948	-20.352	-0.12236
	-18.9025	-0.12815	-18.9082	-0.12272	-18.9079	-0.11606
	-17.4506	-0.11907	-17.4551	-0.11432	-17.4515	-0.10892
	-16.0238	-0.11196	-16.0213	-0.10721	-16.0274	-0.1016
	-14.5791	-0.10317	-14.5815	-0.10114	-14.5751	-0.09416
	-13.1782	-0.09459	-13.1807	-0.09336	-13.1775	-0.08606
	-11.7487	-0.08728	-11.751	-0.0863	-11.7505	-0.07898
	-10.3114	-0.07839	-10.3124	-0.07894	-10.3101	-0.07207
	-8.87505	-0.06955	-8.87837	-0.07232	-8.87843	-0.06429
	-7.41259	-0.06188	-7.41578	-0.06532	-7.41571	-0.05808
	-5.95526	-0.05403	-5.95881	-0.05833	-5.96102	-0.05078
	-4.50745	-0.04583	-4.51255	-0.05165	-4.50741	-0.04385
	-3.07003	-0.03732	-3.07525	-0.04496	-3.07282	-0.03575
	-1.60869	-0.03031	-1.61034	-0.03808	-1.6064	-0.02899
	-0.154289	-0.02293	-0.157928	-0.03222	-0.155958	-0.02199
	1.30896	-0.01477	1.30758	-0.02449	1.3049	-0.01469
	2.72972	-0.00614	2.72906	-0.01837	2.72735	-0.00744
	4.18663	0.00216	4.18719	-0.01139	4.18417	-0.000624688
	5.63887	0.01008	5.64027	-0.00451	5.63795	0.00631
	7.09318	0.01829	7.09176	0.00181	7.08899	0.01324
	8.51685	0.02538	8.51612	0.00797	8.516	0.02038
	9.97283	0.033	9.96779	0.01522	9.97147	0.02722
	11.4047	0.04062	11.3991	0.02137	11.402	0.03475
	12.8495	0.04936	12.8434	0.02932	12.8465	0.04143
	14.2897	0.05649	14.2821	0.03568	14.2854	0.04815
	15.7277	0.06415	15.7237	0.0422	15.7239	0.05524
	17.179	0.07167	17.176	0.04835	17.1825	0.06161
	18.6334	0.0797	18.6314	0.05642	18.635	0.06894
	20.0777	0.08764	20.0791	0.06321	20.0783	0.07569
	21.5065	0.09477	21.5032	0.06982	21.5003	0.08272
	22.9646	0.10209	22.9623	0.07765	22.9655	0.08968
	24.4093	0.10946	24.4046	0.08394	24.4077	0.09679
	25.8587	0.11742	25.8556	0.09129	25.8584	0.10301
	27.2726	0.12476	27.2726	0.09816	27.2751	0.11066
	28.7212	0.13336	28.719	0.10515	28.719	0.11692
	30.1554	0.13998	30.1535	0.11326	30.1583	0.12378
	31.602	0.14766	31.6024	0.11921	31.6038	0.13092
	33.0146	0.15456	33.0112	0.12603	33.0125	0.13796
	34.4512	0.16228	34.447	0.13342	34.4481	0.14433
	35.8886	0.16931	35.8897	0.14022	35.8899	0.15089
	37.3274	0.17692	37.3265	0.14745	37.3297	0.1583
	38.7428	0.18417	38.7414	0.1537	38.7462	0.16567
	40.1718	0.19218	40.1687	0.16072	40.1681	0.17158
	41.6016	0.19908	41.5962	0.16796	41.6011	0.17908
	43.0291	0.20735	43.0306	0.17538	43.0314	0.18524
	44.4664	0.21393	44.4594	0.18241	44.4648	0.19213
	45.8635	0.22196	45.859	0.1893	45.8641	0.19919
	47.2961	0.2292	47.2972	0.19627	47.2952	0.20582
	48.7178	0.23684	48.7157	0.2036	48.7182	0.21297
	50.1487	0.24408	50.1452	0.21074	50.1487	0.22009
	51.5325	0.25172	51.5311	0.21874	51.5327	0.2271
	52.9512	0.25886	52.9443	0.22464	52.9481	0.23394
	54.3579	0.26683	54.3514	0.23255	54.3567	0.24094
	55.7709	0.27436	55.7682	0.24034	55.7701	0.24857
	57.1718	0.28143	57.1664	0.24741	57.1682	0.25541
	58.5599	0.28847	58.5593	0.25417	58.5597	0.26202
	59.954	0.29658	59.9514	0.26205	59.952	0.27007
	61.3456	0.3032	61.3409	0.26903	61.3404	0.27689
	62.7416	0.31134	62.7372	0.27672	62.7456	0.28397
	64.1103	0.3183	64.1044	0.28452	64.1112	0.2913
	65.5157	0.32604	65.5093	0.29195	65.5157	0.29882
	66.906	0.33335	66.8984	0.29941	66.9057	0.30693
	68.303	0.3417	68.2995	0.30749	68.309	0.31395
	69.6695	0.34872	69.6673	0.3143	69.6724	0.32166
	71.051	0.35639	71.0541	0.32201	71.0556	0.32881
	72.4327	0.3642	72.4312	0.33066	72.4343	0.33619
	73.8189	0.37262	73.8171	0.33921	73.8225	0.34368
	75.1895	0.37985	75.1895	0.34628	75.1936	0.35148
	76.5337	0.38808	76.5303	0.35417	76.5312	0.35845
	77.9055	0.39563	77.8998	0.36184	77.9057	0.36677
	79.267	0.40449	79.2622	0.37022	79.2684	0.37312
	80.6359	0.41262	80.6345	0.37872	80.639	0.38187
	81.9721	0.42183	81.9705	0.38734	81.974	0.38902
	83.3211	0.43004	83.3152	0.39577	83.3226	0.39768
	84.627	0.4388	84.623	0.40413	84.6265	0.40497
	85.9449	0.44862	85.9423	0.41267	85.9452	0.41224
	87.2915	0.45748	87.2869	0.42137	87.2934	0.42031
	88.6089	0.46629	88.6045	0.43002	88.6075	0.42761
	89.9505	0.47605	89.949	0.43838	89.9549	0.43561
	91.2843	0.48576	91.2802	0.44684	91.287	0.44312
	92.6273	0.49526	92.6249	0.45603	92.6309	0.45208
	93.9405	0.50478	93.9388	0.46502	93.9402	0.45937
	95.2546	0.51523	95.2542	0.47429	95.2583	0.46747
	96.5824	0.52596	96.5811	0.48377	96.5912	0.47476
	97.892	0.53682	97.8942	0.49372	97.8995	0.48387
	99.2126	0.54798	99.2137	0.5023	99.2177	0.49148
	100.489	0.55819	100.491	0.51246	100.493	0.49971
	101.791	0.56937	101.786	0.52212	101.795	0.50763
	103.093	0.57911	103.087	0.53223	103.094	0.51751
	104.394	0.59102	104.393	0.54288	104.396	0.52599
	105.684	0.60317	105.685	0.55409	105.687	0.53465
	106.936	0.61563	106.937	0.56601	106.941	0.54466
	108.23	0.629	108.226	0.57792	108.232	0.55431
	109.486	0.64142	109.483	0.58948	109.489	0.56468
	110.756	0.65536	110.756	0.60225	110.758	0.57462
	112.025	0.66988	112.023	0.61577	112.033	0.58537
	113.266	0.68567	113.266	0.63014	113.271	0.59652
	114.535	0.7014	114.533	0.64391	114.534	0.60762
	115.797	0.71718	115.794	0.65918	115.795	0.62022
	117.055	0.73236	117.054	0.67566	117.056	0.63291
	118.295	0.74886	118.293	0.69095	118.298	0.64481
	119.527	0.76522	119.522	0.70805	119.531	0.65841
	120.766	0.78266	120.77	0.72504	120.773	0.67179
	121.994	0.79897	121.997	0.74312	122.003	0.68606
	123.232	0.81635	123.233	0.76127	123.24	0.70073
	124.442	0.83382	124.439	0.77976	124.448	0.71564
	125.639	0.85222	125.64	0.79697	125.644	0.7307
	126.854	0.87003	126.855	0.81551	126.863	0.7477
	128.063	0.8874	128.061	0.83398	128.071	0.76363
	129.271	0.90411	129.272	0.85187	129.278	0.77977
	130.462	0.91841	130.463	0.86976	130.47	0.79609
	131.586	0.92997	131.586	0.88512	131.591	0.81353
	132.762	0.93842	132.761	0.89934	132.768	0.83026
	133.875	0.94507	133.874	0.9108	133.875	0.84591
	135.049	0.95005	135.051	0.92022	135.057	0.86158
	136.226	0.95311	136.227	0.92838	136.232	0.87629
	137.362	0.95579	137.36	0.93365	137.368	0.88816
	138.529	0.95784	138.528	0.9378	138.535	0.8989
	139.693	0.9599	139.691	0.94039	139.698	0.90684
	140.847	0.96142	140.846	0.94325	140.853	0.91355
	141.995	0.96315	141.998	0.94641	142.003	0.9184
	143.114	0.96389	143.108	0.94728	143.118	0.92243
	144.243	0.96615	144.242	0.94973	144.247	0.92639
	145.374	0.96722	145.371	0.95104	145.378	0.92863
	146.49	0.96808	146.489	0.95338	146.497	0.93186
	147.609	0.96958	147.613	0.95472	147.613	0.9336
	148.707	0.97122	148.714	0.95657	148.717	0.93562
	149.78	0.97292	149.782	0.95952	149.787	0.93811
	150.888	0.9746	150.889	0.96052	150.893	0.94026
	151.982	0.97497	151.98	0.96199	151.991	0.94197
	153.067	0.97639	153.068	0.96379	153.074	0.94442
	154.149	0.97709	154.153	0.9651	154.157	0.94712
	155.199	0.97777	155.2	0.96617	155.208	0.94853
	156.249	0.97905	156.25	0.96848	156.256	0.9512
	157.323	0.98041	157.319	0.96867	157.331	0.95299
	158.349	0.98025	158.348	0.9697	158.354	0.95523
	159.396	0.9822	159.395	0.97127	159.404	0.95592
	160.442	0.98236	160.445	0.97292	160.454	0.95823
	161.454	0.98316	161.454	0.97386	161.461	0.9596
	162.477	0.98436	162.479	0.9748	162.486	0.96182
	163.507	0.98482	163.514	0.97547	163.518	0.96354
	164.53	0.98495	164.528	0.97666	164.53	0.96481
	165.542	0.98611	165.539	0.97823	165.55	0.96646
	166.554	0.98623	166.551	0.97882	166.563	0.96732
	167.528	0.98769	167.526	0.97919	167.534	0.96906
	168.505	0.98931	168.506	0.98113	168.516	0.96981
	169.499	0.98905	169.5	0.98136	169.509	0.97145
	170.471	0.98984	170.474	0.98237	170.482	0.97275
	171.442	0.98963	171.444	0.98365	171.45	0.97372
	172.406	0.99063	172.404	0.98405	172.412	0.97479
	173.348	0.99112	173.351	0.98487	173.356	0.97625
	174.267	0.99207	174.268	0.98617	174.276	0.97697
	175.217	0.99201	175.222	0.98744	175.226	0.97881
	176.158	0.99302	176.159	0.98751	176.165	0.97942
	177.085	0.99316	177.082	0.98836	177.094	0.98054
	178.011	0.99422	178.009	0.98898	178.012	0.98151
	178.918	0.99399	178.919	0.98925	178.925	0.98312
	179.797	0.99453	179.797	0.98946	179.804	0.98391
	180.689	0.99445	180.69	0.99106	180.7	0.98401
	181.587	0.99556	181.584	0.99149	181.595	0.98539
	182.459	0.99662	182.458	0.9922	182.467	0.9864
	183.274	0.99655	183.273	0.99312	183.285	0.98706
	184.152	0.99715	184.149	0.99266	184.159	0.98716
	185.016	0.99731	185.011	0.99421	185.022	0.98916
	185.857	0.99675	185.852	0.99372	185.86	0.98955
	186.687	0.99762	186.685	0.99404	186.697	0.99091
	187.534	0.99731	187.532	0.99521	187.541	0.99045
	188.376	0.99708	188.375	0.99515	188.381	0.99119
	189.202	0.99787	189.199	0.99573	189.21	0.99222
	190.029	0.99842	190.023	0.99553	190.033	0.99202
	190.846	0.99812	190.843	0.9962	190.854	0.99328
	191.643	0.9981	191.642	0.99688	191.651	0.99355
	192.405	0.99852	192.406	0.99721	192.413	0.99443
	193.2	0.99817	193.197	0.99747	193.207	0.99488
	193.982	0.99905	193.982	0.99744	193.991	0.9946
	194.761	0.99848	194.76	0.99746	194.764	0.99582
	195.519	0.99839	195.515	0.9978	195.527	0.99607
	196.279	0.99856	196.275	0.998	196.284	0.99583
	197.027	0.9985	197.019	0.99785	197.037	0.99676
	197.766	0.99887	197.764	0.9983	197.773	0.99666
	198.465	0.99989	198.459	0.99772	198.468	0.99674
	199.191	0.99895	199.188	0.99861	199.202	0.99679
	199.914	0.99978	199.914	0.99927	199.926	0.99714
	200.633	0.99984	200.627	0.99921	200.641	0.99729
	201.328	0.99913	201.321	0.9985	201.34	0.99694
	202.025	0.99956	202.023	0.99835	202.036	0.99791
	202.712	0.99944	202.708	0.99926	202.721	0.99738
	203.384	0.99874	203.378	0.99928	203.393	0.9977
	204.043	0.99912	204.038	0.99797	204.049	0.99842
	204.676	0.99999	204.676	0.99916	204.69	0.99746
	205.336	0.99983	205.336	0.99932	205.346	0.99842
	205.987	0.99997	205.982	0.99954	205.993	0.99871
	206.623	0.99972	206.625	0.99908	206.634	0.9997
	207.234	0.99962	207.232	0.99909	207.24	0.99954
	207.844	0.99914	207.844	0.99944	207.853	0.99905
	208.462	0.99851	208.463	0.9996	208.466	0.99891
	209.067	0.99954	209.065	0.99906	209.077	0.99874
	209.669	0.9992	209.666	0.99958	209.676	0.99954
	210.241	0.99881	210.232	0.99932	210.246	0.99876
	210.799	1	210.79	0.99986	210.808	0.99931
	211.373	0.99963	211.369	0.99972	211.377	0.99898
	211.935	0.99926	211.934	0.99954	211.946	0.9992
	212.493	0.99969	212.49	0.99869	212.499	0.99924
	213.048	0.99966	213.041	0.9993	213.054	0.99946
	213.576	0.99946	213.577	0.99954	213.585	0.99984
	214.111	0.99996	214.113	1	214.121	0.99955
	214.634	0.99884	214.631	0.99896	214.641	0.99977
	215.144	0.99933	215.146	0.99943	215.154	0.9995
	215.649	0.99904	215.648	0.99945	215.659	1
	216.148	0.99844	216.148	0.99926	216.156	0.99965
	216.597	0.99959	216.597	0.99918	216.607	0.99971
	217.072	0.99972	217.07	0.9986	217.085	0.99939
	217.538	0.99849	217.535	0.99884	217.552	0.99886
	218.005	0.99807	218.001	0.9992	218.016	0.99917
	218.459	0.99933	218.453	0.99938	218.468	0.99902
	218.906	0.99944	218.903	0.99883	218.917	0.99938
	219.335	0.99882	219.33	0.99947	219.342	0.99889
	219.755	0.99849	219.751	0.99904	219.763	0.99905
	220.168	0.99978	220.169	0.99936	220.181	0.99971
	220.575	0.99934	220.575	0.99881	220.59	0.99877
	220.977	0.999	220.972	0.9985	220.986	0.99885
	221.359	0.99986	221.357	0.9984	221.368	0.99934
	221.743	0.99819	221.738	0.99917	221.751	0.99954
	222.114	0.99793	222.114	0.99889	222.123	0.9992
	222.468	0.99929	222.467	0.99879	222.476	0.99867
	222.797	0.99901	222.795	0.99935	222.803	0.99845
	223.142	0.99953	223.14	0.99929	223.154	0.99913
	223.478	0.99861	223.479	0.99909	223.49	0.99951
	223.812	0.99903	223.811	0.99893	223.818	0.99897
	224.135	0.99941	224.134	0.99879	224.147	0.99904
	224.442	0.99905	224.446	0.99909	224.452	0.99925
	224.751	0.99945	224.753	0.9988	224.758	0.99917
	225.049	0.99873	225.047	0.99851	225.06	0.999
	225.328	0.99832	225.329	0.99746	225.34	0.99943
	225.605	0.99912	225.602	0.99891	225.614	0.99961
	225.864	0.99894	225.864	0.99906	225.875	0.99952
	226.126	0.99869	226.124	0.99853	226.133	0.99806
	226.371	0.99922	226.369	0.99837	226.38	0.99852
	226.611	0.99847	226.61	0.99841	226.623	0.99892
	226.839	0.99865	226.836	0.99893	226.851	0.99849
	227.063	0.99845	227.057	0.99865	227.073	0.99918
	227.267	0.99931	227.263	0.99876	227.278	0.99836
	227.472	0.99813	227.469	0.99933	227.48	0.99822
	227.664	0.99951	227.663	0.99794	227.678	0.9985
	227.852	0.99897	227.851	0.99924	227.861	0.99861
	228.033	0.99866	228.031	0.99817	228.045	0.99843
	228.192	0.99859	228.195	0.99813	228.207	0.99846
	228.354	0.99879	228.347	0.99796	228.363	0.99844
	228.503	0.99881	228.5	0.99789	228.512	0.99796
	228.635	0.99956	228.631	0.99842	228.642	0.99815
	228.745	0.99898	228.739	0.99886	228.751	0.99808
	228.854	0.99863	228.852	0.998	228.865	0.99888
	228.966	0.99959	228.966	0.99722	228.978	0.99867
	229.07	0.99962	229.071	0.99821	229.084	0.99796
	229.167	0.99924	229.167	0.99839	229.18	0.99775
	229.254	0.99878	229.253	0.99839	229.262	0.9983
	229.328	0.99898	229.33	0.99799	229.343	0.99862
	229.4	0.99898	229.395	0.99893	229.407	0.99793
	229.461	0.99872	229.457	0.99826	229.468	0.99846
	229.516	0.99896	229.511	0.99832	229.521	0.99794
	229.558	0.99913	229.556	0.99788	229.565	0.99938
	229.588	0.99882	229.586	0.99811	229.599	0.99815

## Sheet: Fig. 2b
	decreasing E-field from 20 to -20 kV/cm				increasing E-field from -20 to 20 kV/cm
	E (kV/cm)	M/Ms (μ0Ha=90 mT)	M/Ms (μ0Ha=200 mT)		E (kV/cm)	M/Ms (μ0Ha=90 mT)	M/Ms (μ0Ha=200 mT)
	20	0.58999	1		-20	0.57996	1
	16.6667	0.60889	1		-16.6667	0.59125	1
	13.3333	0.63349	1		-13.3333	0.61258	1
	10	0.66553	1		-10	0.65303	1
	6.66667	0.7257	1		-6.66667	0.70284	1
	3.33333	0.81486	1		-3.33333	0.79573	1
	0	0.91547	1		0	0.91756	1
	-1.66667	0.94088	1		1.66667	0.92184	1
	-5	0.78125	1		3.33333	0.83726	1
	-6.66667	0.74277	1		5	0.78341	1
	-10	0.66736	1		6.66667	0.73363	1
	-13.3333	0.61701	1		10	0.66717	1
	-16.6667	0.58542	1		13.3333	0.62639	1
	-20	0.56992	1		16.6667	0.60027	1
					20	0.58207	1

## Sheet: Fig. 2c
	μ0Ha=90 mT					μ0Ha=200 mT
	increasing E-field from 0 to 15 kV/cm		decreasing E-field from 15 to 0 kV/cm			increasing E-field from 0 to 15 kV/cm		decreasing E-field from 15 to 0 kV/cm
	E (kV/cm)	ρxy (nΩ·cm)	E (kV/cm)	ρxy (nΩ·cm)		E (kV/cm)	ρxy (nΩ·cm)	E (kV/cm)	ρxy (nΩ·cm)
	0.0247853	117.857	14.9524	116.109		0.0281403	-19.9402	14.9274	-20.6369
	0.0569627	117.848	14.9207	116.104		0.059538	-19.9742	14.8949	-20.6591
	0.111725	117.837	14.8889	116.107		0.119409	-19.9911	14.8338	-20.6627
	0.163527	117.827	14.8243	116.108		0.153303	-19.9578	14.7251	-20.6641
	0.196108	117.828	14.7719	116.106		0.186061	-19.9607	14.6666	-20.6756
	0.26077	117.823	14.7396	116.103		0.235867	-19.9554	14.6084	-20.6661
	0.294222	117.837	14.6747	116.103		0.273802	-19.9674	14.5755	-20.6696
	0.326936	117.84	14.6413	116.105		0.307032	-19.9671	14.5404	-20.6386
	0.385205	117.837	14.609	116.115		0.373644	-19.9365	14.4878	-20.6415
	0.419042	117.835	14.5476	116.124		0.418199	-19.9627	14.4362	-20.6423
	0.451189	117.847	14.5145	116.122		0.467645	-19.962	14.4033	-20.6823
	0.530839	117.853	14.4826	116.118		0.50795	-20.0039	14.3441	-20.68
	0.564652	117.863	14.4056	116.114		0.539676	-19.9818	14.3118	-20.6952
	0.621301	117.868	14.3718	116.117		0.571	-19.9786	14.2799	-20.6706
	0.659114	117.873	14.315	116.123		0.619934	-19.9671	14.2304	-20.6627
	0.692132	117.883	14.275	116.126		0.675746	-19.9644	14.1977	-20.6447
	0.725028	117.884	14.2417	116.125		0.716682	-19.9483	14.166	-20.6314
	0.787477	117.886	14.2091	116.128		0.760927	-19.9242	14.0942	-20.6636
	0.839318	117.903	14.1534	116.127		0.808007	-19.9404	14.0528	-20.6711
	0.872424	117.921	14.1018	116.128		0.840289	-19.9703	14.0065	-20.6853
	0.932872	117.928	14.0683	116.128		0.881031	-19.9867	13.9667	-20.6665
	0.966852	117.934	14.0076	116.134		0.928583	-19.9489	13.9334	-20.6474
	0.995073	117.94	13.9737	116.14		0.96036	-19.9261	13.9012	-20.6372
	1.07438	117.943	13.9413	116.144		1.00349	-19.9109	13.8527	-20.6369
	1.11029	117.948	13.8792	116.147		1.0699	-19.9292	13.7968	-20.6492
	1.14161	117.953	13.8444	116.147		1.10691	-19.9391	13.7548	-20.6713
	1.22214	117.959	13.8116	116.145		1.15941	-19.9316	13.7069	-20.6842
	1.25852	117.965	13.7287	116.145		1.19199	-19.9366	13.6594	-20.6686
	1.31379	117.969	13.6922	116.144		1.224	-19.9298	13.6049	-20.648
	1.35557	117.97	13.6418	116.149		1.25798	-19.945	13.5368	-20.6475
	1.38856	117.971	13.6013	116.155		1.31879	-19.9299	13.469	-20.6601
	1.4211	117.974	13.5679	116.158		1.36883	-19.9096	13.3997	-20.6714
	1.47425	117.977	13.536	116.161		1.40115	-19.8849	13.3676	-20.6727
	1.52586	117.986	13.477	116.163		1.45933	-19.9047	13.3301	-20.6588
	1.55968	117.977	13.4188	116.164		1.49305	-19.9264	13.2792	-20.656
	1.62512	117.974	13.3838	116.169		1.52522	-19.9375	13.224	-20.6618
	1.66138	117.979	13.3227	116.174		1.58024	-19.9275	13.1675	-20.6607
	1.69329	117.982	13.2872	116.181		1.61658	-19.9216	13.1345	-20.6569
	1.75347	117.983	13.2555	116.178		1.74715	-19.9351	13.0959	-20.6501
	1.78956	117.982	13.1971	116.18		1.8082	-19.9246	13.0182	-20.6568
	1.82203	117.984	13.1618	116.182		1.84033	-19.902	12.9655	-20.6833
	1.9057	117.987	13.1304	116.19		1.89031	-19.8787	12.9032	-20.6741
	1.94538	117.989	13.0526	116.198		1.93047	-19.8843	12.8712	-20.6683
	1.99401	117.989	13.0133	116.205		1.97508	-19.932	12.8388	-20.6287
	2.03527	117.989	12.9618	116.208		2.0156	-19.9522	12.758	-20.6256
	2.068	117.995	12.9172	116.207		2.04781	-19.9395	12.7052	-20.6398
	2.09984	118.001	12.8833	116.207		2.07964	-19.9148	12.644	-20.6626
	2.1532	118.001	12.8511	116.211		2.11133	-19.8973	12.6073	-20.6717
	2.21018	117.99	12.8017	116.217		2.15565	-19.9109	12.5755	-20.6678
	2.24495	117.981	12.7477	116.219		2.20287	-19.9119	12.523	-20.6563
	2.30701	117.975	12.7115	116.216		2.23473	-19.9127	12.4692	-20.6475
	2.34379	117.979	12.6497	116.219		2.27342	-19.9078	12.4324	-20.6421
	2.37544	117.98	12.6117	116.225		2.31747	-19.9174	12.3832	-20.6366
	2.42927	117.98	12.5791	116.232		2.35589	-19.9336	12.3424	-20.6465
	2.46522	117.97	12.5256	116.236		2.41148	-19.9432	12.3111	-20.645
	2.49723	117.97	12.4901	116.235		2.46534	-19.9234	12.2652	-20.6508
	2.57382	117.969	12.4567	116.236		2.49742	-19.9064	12.2224	-20.6363
	2.6154	117.963	12.3797	116.242		2.53311	-19.8911	12.1905	-20.6411
	2.66291	117.954	12.3378	116.251		2.58806	-19.9189	12.1353	-20.6424
	2.70131	117.948	12.2854	116.254		2.64007	-19.9441	12.0782	-20.6471
	2.73366	117.943	12.2473	116.259		2.69991	-19.9518	12.0376	-20.6363
	2.76559	117.946	12.2146	116.262		2.73207	-19.9296	11.9924	-20.6223
	2.82266	117.944	12.182	116.266		2.76344	-19.9	11.9599	-20.6216
	2.88139	117.933	12.1225	116.269		2.84811	-19.9158	11.9279	-20.6323
	2.91831	117.927	12.0692	116.27		2.89902	-19.954	11.8868	-20.6425
	2.9763	117.92	12.0337	116.273		2.96044	-19.9701	11.8263	-20.648
	3.01489	117.925	11.9762	116.281		2.99698	-19.9785	11.7767	-20.6419
	3.04728	117.926	11.9382	116.291		3.03033	-19.9511	11.74	-20.6499
	3.10078	117.923	11.9057	116.294		3.10362	-19.9243	11.6875	-20.645
	3.1377	117.92	11.8525	116.294		3.16027	-19.9278	11.6564	-20.6446
	3.16925	117.92	11.8145	116.291		3.21836	-19.9464	11.6227	-20.6244
	3.2454	117.922	11.7819	116.294		3.2584	-19.9708	11.5689	-20.6228
	3.2897	117.904	11.6687	116.301		3.29067	-19.9715	11.5369	-20.6241
	3.34189	117.895	11.6132	116.31		3.33886	-19.9665	11.5049	-20.6453
	3.38252	117.881	11.5619	116.319		3.39632	-19.9409	11.4236	-20.649
	3.41524	117.869	11.5188	116.325		3.43928	-19.94	11.3896	-20.6426
	3.44768	117.869	11.4847	116.33		3.4843	-19.9529	11.3396	-20.6222
	3.50403	117.87	11.4525	116.33		3.52679	-19.96	11.3045	-20.6042
	3.55742	117.862	11.3996	116.333		3.55824	-19.9753	11.2719	-20.6052
	3.59404	117.857	11.3464	116.334		3.5993	-19.9681	11.2401	-20.6108
	3.64938	117.854	11.3094	116.339		3.64285	-19.9762	11.186	-20.6351
	3.68881	117.856	11.2504	116.343		3.67482	-19.9938	11.1288	-20.6428
	3.72104	117.856	11.2096	116.345		3.72526	-19.9952	11.0905	-20.6449
	3.77389	117.853	11.1776	116.347		3.79164	-19.987	11.0376	-20.6245
	3.82685	117.838	11.1249	116.347		3.82909	-19.97	10.9951	-20.6176
	3.86468	117.831	11.0855	116.349		3.87563	-19.9676	10.9628	-20.6168
	3.93752	117.824	11.0524	116.36		3.90814	-19.9971	10.9201	-20.6221
	3.98436	117.817	10.9816	116.37		3.93964	-20.0257	10.8799	-20.6044
	4.03325	117.812	10.9353	116.377		3.97582	-20.0405	10.8071	-20.5986
	4.07345	117.803	10.8871	116.38		4.03681	-20.0086	10.736	-20.6086
	4.10636	117.801	10.8423	116.384		4.09102	-19.9771	10.7043	-20.6313
	4.13821	117.801	10.8073	116.391		4.12469	-19.9666	10.6638	-20.6331
	4.19376	117.797	10.7751	116.393		4.18312	-19.9864	10.6199	-20.6077
	4.24936	117.781	10.7213	116.399		4.21453	-20.018	10.5878	-20.5743
	4.28726	117.778	10.6625	116.41		4.2485	-20.0186	10.548	-20.5594
	4.34281	117.778	10.6231	116.416		4.3005	-20.0146	10.4981	-20.5882
	4.38501	117.774	10.5652	116.419		4.33435	-19.9938	10.4604	-20.6158
	4.41771	117.769	10.5216	116.417		4.36638	-20.0291	10.4061	-20.6369
	4.47013	117.76	10.4895	116.421		4.44347	-20.0454	10.3552	-20.6173
	4.51088	117.748	10.4427	116.425		4.48512	-20.0472	10.3239	-20.6068
	4.54287	117.744	10.4049	116.438		4.53522	-20.0134	10.2888	-20.5743
	4.64631	117.741	10.3727	116.439		4.57448	-19.9987	10.2333	-20.5838
	4.70976	117.729	10.3013	116.445		4.60684	-20.0216	10.1752	-20.5948
	4.75518	117.723	10.251	116.45		4.63848	-20.0579	10.092	-20.6054
	4.79969	117.717	10.2035	116.46		4.68077	-20.0676	10.06	-20.6024
	4.83411	117.699	10.1621	116.468		4.73082	-20.0334	10.0285	-20.5974
	4.86549	117.695	10.1294	116.478		4.77107	-20.0218	9.97243	-20.6004
	4.91388	117.693	10.0974	116.485		4.81601	-20.0323	9.91595	-20.6105
	4.97081	117.692	10.0431	116.485		4.85837	-20.0604	9.85324	-20.5883
	5.01147	117.69	9.98627	116.49		4.88971	-20.051	9.81634	-20.5696
	5.06224	117.688	9.94736	116.492		4.93183	-20.0446	9.78462	-20.549
	5.10302	117.675	9.89433	116.496		4.9768	-20.0344	9.71659	-20.5553
	5.13431	117.671	9.85107	116.499		5.00915	-20.0755	9.65597	-20.5715
	5.18184	117.666	9.81868	116.501		5.05962	-20.1097	9.5955	-20.5807
	5.2223	117.655	9.76686	116.505		5.12604	-20.0963	9.55371	-20.5845
	5.2545	117.644	9.72399	116.517		5.16393	-20.0673	9.52182	-20.5825
	5.32253	117.637	9.69186	116.525		5.20984	-20.041	9.46166	-20.5755
	5.374	117.627	9.62589	116.529		5.24248	-20.0644	9.39705	-20.561
	5.41816	117.624	9.57498	116.53		5.2761	-20.0721	9.3365	-20.5444
	5.45878	117.612	9.52765	116.53		5.31358	-20.074	9.28877	-20.5348
	5.49186	117.602	9.48529	116.54		5.37227	-20.0704	9.25658	-20.5453
	5.52392	117.597	9.45188	116.552		5.42638	-20.08	9.21252	-20.5678
	5.57667	117.595	9.41895	116.558		5.46046	-20.1037	9.15699	-20.5938
	5.63661	117.583	9.36681	116.56		5.52136	-20.1037	9.1128	-20.5863
	5.67864	117.581	9.31021	116.569		5.55333	-20.0835	9.07134	-20.563
	5.73018	117.58	9.27091	116.575		5.58523	-20.0686	9.02145	-20.5411
	5.77433	117.576	9.21743	116.582		5.63463	-20.0802	8.98888	-20.5304
	5.80714	117.572	9.17224	116.586		5.6677	-20.1055	8.9503	-20.5392
	5.85234	117.566	9.14092	116.586		5.70002	-20.1215	8.89941	-20.5301
	5.89221	117.554	9.09403	116.582		5.77431	-20.1119	8.8669	-20.5528
	5.92391	117.549	9.05202	116.581		5.81552	-20.0963	8.82673	-20.554
	5.98896	117.548	9.0195	116.595		5.863	-20.0909	8.75207	-20.5814
	6.04306	117.535	8.95723	116.607		5.89954	-20.0997	8.71865	-20.5603
	6.08735	117.535	8.90532	116.614		5.93124	-20.1171	8.66575	-20.5518
	6.12982	117.538	8.86055	116.613		5.9642	-20.1227	8.63319	-20.5029
	6.16353	117.531	8.81408	116.618		6.01719	-20.1167	8.60136	-20.5065
	6.19576	117.522	8.77811	116.627		6.07389	-20.1105	8.57006	-20.523
	6.24715	117.512	8.74569	116.63		6.11468	-20.1198	8.50944	-20.5776
	6.30553	117.504	8.69848	116.633		6.16306	-20.1473	8.45227	-20.5868
	6.34717	117.5	8.64281	116.638		6.20941	-20.1624	8.41738	-20.5635
	6.39805	117.498	8.6015	116.646		6.24167	-20.1527	8.36227	-20.5245
	6.44442	117.48	8.55743	116.653		6.28457	-20.1376	8.32474	-20.5002
	6.47724	117.473	8.5023	116.663		6.33059	-20.1341	8.29248	-20.509
	6.52667	117.471	8.45686	116.669		6.3628	-20.1444	8.24632	-20.5065
	6.57191	117.46	8.40711	116.674		6.41076	-20.154	8.20872	-20.5297
	6.60369	117.458	8.36337	116.682		6.47308	-20.1519	8.17619	-20.5287
	6.66129	117.452	8.33201	116.686		6.51209	-20.1578	8.08362	-20.5389
	6.71414	117.44	8.27375	116.685		6.56286	-20.1677	8.01648	-20.5217
	6.75984	117.428	8.21989	116.69		6.59585	-20.1769	7.96981	-20.5228
	6.80714	117.425	8.17378	116.695		6.62785	-20.1591	7.92541	-20.5064
	6.8367	117.418	8.12621	116.703		6.66376	-20.1545	7.89219	-20.5048
	6.87637	117.413	8.09053	116.704		6.72421	-20.1474	7.85974	-20.5053
	6.93734	117.408	8.05816	116.711		6.77251	-20.1931	7.81487	-20.5184
	6.99851	117.402	8.00941	116.719		6.80555	-20.1976	7.75855	-20.5309
	7.04253	117.398	7.95289	116.726		6.8636	-20.2017	7.71512	-20.5253
	7.09311	117.396	7.91201	116.731		6.89618	-20.1712	7.67458	-20.4978
	7.14188	117.387	7.86032	116.736		6.92803	-20.1681	7.62536	-20.4964
	7.17507	117.379	7.81059	116.743		6.98295	-20.1852	7.59309	-20.5074
	7.22153	117.372	7.77832	116.747		7.01742	-20.2075	7.55468	-20.5109
	7.26581	117.358	7.73327	116.752		7.04996	-20.2083	7.50281	-20.5044
	7.29761	117.355	7.6889	116.769		7.11742	-20.186	7.45727	-20.4813
	7.35874	117.356	7.656	116.775		7.15672	-20.1776	7.3635	-20.4852
	7.41898	117.344	7.59499	116.779		7.20834	-20.1926	7.33146	-20.4943
	7.46422	117.336	7.53559	116.781		7.24898	-20.2206	7.29778	-20.5072
	7.50942	117.328	7.49423	116.789		7.28172	-20.1939	7.24241	-20.4988
	7.54289	117.321	7.44693	116.797		7.3143	-20.1793	7.21016	-20.4873
	7.57586	117.315	7.40937	116.802		7.3645	-20.1777	7.17842	-20.4675
	7.62473	117.314	7.37787	116.804		7.41802	-20.2263	7.12555	-20.4884
	7.68374	117.308	7.3317	116.811		7.45722	-20.2539	7.09238	-20.4894
	7.72579	117.303	7.27214	116.813		7.50205	-20.2246	7.04256	-20.5068
	7.77191	117.298	7.22661	116.823		7.54572	-20.1902	6.98275	-20.483
	7.81961	117.291	7.1769	116.831		7.57791	-20.1772	6.94662	-20.4738
	7.85218	117.287	7.12609	116.846		7.62121	-20.2075	6.91481	-20.4732
	7.89666	117.287	7.09367	116.848		7.66784	-20.2286	6.86373	-20.4807
	7.94243	117.271	7.0505	116.85		7.69965	-20.2455	6.81233	-20.4801
	7.97501	117.259	7.0067	116.852		7.74636	-20.2288	6.73466	-20.4652
	8.03074	117.253	6.97524	116.858		7.80726	-20.2205	6.68421	-20.4662
	8.08948	117.25	6.91924	116.862		7.84622	-20.2201	6.65205	-20.4708
	8.13196	117.245	6.85882	116.87		7.89416	-20.2346	6.60401	-20.4775
	8.17794	117.238	6.81578	116.879		7.92195	-20.2367	6.55052	-20.4454
	8.21202	117.223	6.76952	116.888		7.97253	-20.2325	6.4938	-20.4363
	8.24444	117.215	6.73557	116.893		8.01206	-20.2332	6.44708	-20.4294
	8.29058	117.215	6.70381	116.896		8.07338	-20.2325	6.41523	-20.4599
	8.34886	117.208	6.65771	116.904		8.12716	-20.2524	6.35966	-20.4679
	8.39232	117.198	6.59887	116.912		8.16084	-20.2467	6.28843	-20.4522
	8.43825	117.193	6.55527	116.913		8.2199	-20.2614	6.23143	-20.4354
	8.48772	117.184	6.50929	116.918		8.25261	-20.2479	6.17688	-20.4316
	8.51968	117.18	6.45877	116.918		8.2843	-20.2546	6.14475	-20.4515
	8.56494	117.179	6.42608	116.923		8.3363	-20.2571	6.10017	-20.4493
	8.61345	117.163	6.38329	116.931		8.37023	-20.2779	6.02801	-20.4267
	8.64491	117.151	6.33749	116.937		8.40216	-20.2745	5.97189	-20.4041
	8.70284	117.147	6.30627	116.945		8.51401	-20.2692	5.91365	-20.4191
	8.771	117.141	6.2506	116.949		8.56404	-20.2723	5.88145	-20.4411
	8.81189	117.129	6.18517	116.958		8.63704	-20.273	5.84761	-20.4639
	8.85784	117.12	6.14275	116.969		8.68249	-20.2977	5.7952	-20.4375
	8.8928	117.113	6.09308	116.98		8.71456	-20.2819	5.74019	-20.4224
	8.92571	117.106	6.05695	116.985		8.76206	-20.2738	5.70784	-20.4009
	8.97194	117.106	6.02462	116.99		8.80227	-20.2522	5.65111	-20.4289
	9.03164	117.094	5.97955	116.995		8.84572	-20.2735	5.61857	-20.4385
	9.07691	117.089	5.91965	117.002		8.90081	-20.2854	5.58651	-20.4472
	9.12231	117.081	5.87395	117.007		8.94476	-20.3033	5.53647	-20.4213
	9.17397	117.071	5.82964	117.017		8.97704	-20.2897	5.50244	-20.4136
	9.20684	117.055	5.77944	117.026		9.02016	-20.2766	5.47089	-20.4096
	9.25082	117.052	5.7481	117.027		9.07312	-20.2742	5.39794	-20.4184
	9.30148	117.049	5.70688	117.03		9.13949	-20.2882	5.35455	-20.4093
	9.33379	117.047	5.65912	117.039		9.20653	-20.2876	5.30879	-20.4202
	9.38406	117.043	5.62667	117.048		9.2386	-20.3057	5.27151	-20.4239
	9.44595	117.03	5.57647	117.059		9.27843	-20.3024	5.23977	-20.4394
	9.48749	117.021	5.51388	117.07		9.33381	-20.3113	5.20804	-20.4263
	9.53693	117.022	5.47408	117.071		9.3856	-20.3105	5.15904	-20.3951
	9.57116	117.022	5.4259	117.071		9.44045	-20.3045	5.10131	-20.385
	9.60383	117.012	5.39099	117.079		9.48579	-20.2987	5.0578	-20.3875
	9.64742	117.003	5.35884	117.08		9.53302	-20.295	5.01079	-20.4154
	9.70575	116.991	5.31652	117.082		9.60857	-20.305	4.96392	-20.4202
	9.74951	116.978	5.25973	117.09		9.66459	-20.3228	4.93204	-20.419
	9.79488	116.975	5.21496	117.099		9.72752	-20.3271	4.89226	-20.3767
	9.84971	116.974	5.17161	117.118		9.76009	-20.3534	4.84847	-20.3624
	9.88195	116.974	5.11748	117.127		9.79173	-20.3403	4.81692	-20.3647
	9.92231	116.976	5.08474	117.126		9.86556	-20.3299	4.76893	-20.4064
	9.97098	116.971	5.04407	117.121		9.92118	-20.3298	4.70006	-20.409
	10.004	116.953	4.99471	117.12		9.98473	-20.3259	4.66286	-20.4072
	10.0552	116.947	4.96174	117.124		10.021	-20.3616	4.61501	-20.3611
	10.1253	116.939	4.89676	117.135		10.0527	-20.36	4.58085	-20.362
	10.1634	116.936	4.79689	117.14		10.1016	-20.3492	4.54933	-20.3876
	10.2105	116.932	4.7577	117.145		10.1533	-20.3248	4.51474	-20.3918
	10.2451	116.92	4.70808	117.151		10.1905	-20.319	4.45343	-20.391
	10.2771	116.906	4.66986	117.164		10.2421	-20.3225	4.40238	-20.3617
	10.3192	116.9	4.63781	117.166		10.2832	-20.3614	4.36974	-20.3599
	10.3815	116.898	4.5968	117.179		10.3156	-20.3711	4.30765	-20.3643
	10.4313	116.886	4.53846	117.179		10.3623	-20.357	4.27462	-20.3859
	10.4729	116.878	4.4924	117.182		10.4043	-20.3474	4.24178	-20.3544
	10.5273	116.87	4.45055	117.18		10.476	-20.3583	4.18768	-20.3417
	10.5587	116.865	4.39577	117.188		10.544	-20.3772	4.15299	-20.3174
	10.5978	116.857	4.36298	117.191		10.5758	-20.3706	4.12034	-20.3428
	10.6487	116.842	4.32157	117.205		10.6186	-20.3408	4.05424	-20.353
	10.6805	116.827	4.26695	117.221		10.6654	-20.3401	4.01265	-20.3661
	10.7276	116.823	4.23411	117.221		10.6969	-20.3707	3.96233	-20.3503
	10.7991	116.818	4.18653	117.226		10.735	-20.4133	3.92236	-20.3494
	10.8364	116.808	4.11663	117.235		10.7806	-20.3994	3.89017	-20.3445
	10.8853	116.801	4.07894	117.237		10.819	-20.3764	3.85808	-20.3475
	10.9266	116.795	4.02778	117.244		10.8754	-20.3686	3.80971	-20.3358
	10.9585	116.79	3.98915	117.254		10.9302	-20.3847	3.75562	-20.3262
	10.9972	116.789	3.95727	117.258		10.9621	-20.4126	3.71516	-20.3165
	11.0547	116.786	3.91815	117.272		10.9968	-20.4186	3.66873	-20.3243
	11.1035	116.777	3.85917	117.282		11.0475	-20.4095	3.62166	-20.3343
	11.1445	116.767	3.80962	117.281		11.103	-20.3999	3.58956	-20.3378
	11.2014	116.755	3.77052	117.283		11.192	-20.411	3.54652	-20.3279
	11.234	116.743	3.7139	117.296		11.2242	-20.4194	3.49752	-20.3223
	11.2739	116.744	3.68207	117.302		11.2562	-20.42	3.46484	-20.3168
	11.3282	116.746	3.64399	117.317		11.3103	-20.4099	3.41816	-20.3216
	11.3602	116.742	3.5912	117.328		11.3614	-20.4374	3.35381	-20.3127
	11.4165	116.735	3.55922	117.327		11.4224	-20.4326	3.31626	-20.2981
	11.5288	116.72	3.51517	117.329		11.4577	-20.4511	3.26639	-20.3075
	11.5653	116.709	3.44259	117.331		11.4892	-20.4366	3.23404	-20.3142
	11.6129	116.702	3.40655	117.335		11.5632	-20.4206	3.20218	-20.3282
	11.6494	116.702	3.35722	117.347		11.6217	-20.446	3.16712	-20.3057
	11.6804	116.695	3.31792	117.364		11.6808	-20.4585	3.10565	-20.2996
	11.7213	116.681	3.2857	117.366		11.7216	-20.4834	3.05472	-20.2948
	11.7925	116.664	3.24827	117.376		11.7538	-20.4691	3.02152	-20.3063
	11.8469	116.65	3.19055	117.386		11.818	-20.4538	2.9662	-20.305
	11.8861	116.648	3.13819	117.388		11.8811	-20.4462	2.934	-20.2879
	11.9467	116.648	3.1002	117.4		11.939	-20.4643	2.90195	-20.2801
	11.9783	116.642	3.04515	117.412		11.9851	-20.4706	2.848	-20.2772
	12.015	116.631	3.01385	117.415		12.0167	-20.4925	2.81249	-20.2881
	12.068	116.616	2.97585	117.422		12.0612	-20.4779	2.78054	-20.2646
	12.1005	116.602	2.91846	117.435		12.1183	-20.4743	2.71161	-20.2536
	12.1436	116.593	2.88748	117.437		12.1637	-20.4691	2.66919	-20.262
	12.2202	116.585	2.84516	117.443		12.2102	-20.51	2.59819	-20.2649
	12.2561	116.578	2.76889	117.455		12.2703	-20.5168	2.55057	-20.2751
	12.3063	116.576	2.73285	117.457		12.3055	-20.5312	2.51823	-20.2499
	12.3462	116.573	2.68366	117.465		12.3448	-20.5006	2.47146	-20.2359
	12.3792	116.565	2.64914	117.477		12.396	-20.4996	2.43044	-20.2235
	12.4158	116.549	2.6169	117.482		12.4285	-20.4923	2.38772	-20.2203
	12.4723	116.541	2.58029	117.499		12.4698	-20.5297	2.33398	-20.2112
	12.5252	116.532	2.51752	117.515		12.5439	-20.5388	2.28968	-20.2121
	12.5624	116.524	2.46635	117.517		12.5785	-20.5352	2.2574	-20.2161
	12.6214	116.51	2.42853	117.53		12.6311	-20.5309	2.21501	-20.2203
	12.6527	116.505	2.36931	117.539		12.6637	-20.52	2.16188	-20.2244
	12.6892	116.497	2.3384	117.544		12.696	-20.5348	2.09741	-20.1915
	12.746	116.497	2.30713	117.562		12.7284	-20.5336	2.02678	-20.1319
	12.7774	116.492	2.23435	117.579		12.7913	-20.5497	1.99477	-20.1321
	12.8172	116.483	2.20164	117.584		12.8486	-20.5357	1.95605	-20.1328
	12.8955	116.475	2.16037	117.6		12.8831	-20.5415	1.90055	-20.1516
	12.9308	116.462	2.07755	117.636		12.9363	-20.531	1.84794	-20.1441
	12.9799	116.451	2.04255	117.644		12.9721	-20.5501	1.79024	-20.1284
	13.0174	116.442	1.99365	117.667		13.0059	-20.5683	1.75771	-20.1099
	13.0498	116.438	1.95913	117.683		13.0551	-20.5733	1.72026	-20.105
	13.0858	116.436	1.92605	117.688		13.0927	-20.573	1.63883	-20.1064
	13.1469	116.428	1.89024	117.702		13.1253	-20.5503	1.58682	-20.0769
	13.1978	116.418	1.82838	117.72		13.1927	-20.5517	1.52266	-20.0663
	13.232	116.404	1.77372	117.721		13.2436	-20.538	1.49005	-20.0596
	13.3097	116.397	1.73758	117.743		13.2878	-20.5715	1.45836	-20.0831
	13.3417	116.391	1.67716	117.77		13.3289	-20.5771	1.33924	-20.0802
	13.3766	116.384	1.64535	117.777		13.3607	-20.6039	1.27889	-20.047
	13.4341	116.376	1.6118	117.787		13.3922	-20.5978	1.22834	-20.0129
	13.4664	116.368	1.56047	117.804		13.4384	-20.6012	1.194	-20.0026
	13.5052	116.353	1.52856	117.806		13.4969	-20.5743	1.16083	-20.0193
	13.5907	116.343	1.49056	117.823		13.5417	-20.5621	1.11425	-20.0205
	13.6241	116.336	1.4048	117.851		13.5846	-20.5699	1.05951	-20.026
	13.6737	116.329	1.37058	117.858		13.6366	-20.5899	1.02025	-20.0116
	13.7103	116.323	1.31938	117.868		13.6688	-20.6282	0.97051	-19.9837
	13.7403	116.316	1.27535	117.877		13.7063	-20.6264	0.928695	-19.9503
	13.7766	116.301	1.24241	117.883		13.7544	-20.6115	0.896441	-19.9557
	13.8409	116.298	1.20862	117.906		13.8019	-20.5777	0.854015	-19.9559
	13.895	116.298	1.15556	117.924		13.8975	-20.5926	0.812916	-19.9721
	13.9286	116.288	1.10305	117.928		13.93	-20.6259	0.780323	-19.9648
	13.9726	116.276	1.06758	117.934		13.9642	-20.6385	0.724556	-19.9558
	13.9995	116.264	1.00123	117.954		14.0156	-20.6336	0.663023	-19.9463
	14.0284	116.254	0.969025	117.959		14.047	-20.6079	0.610445	-19.9413
	14.0863	116.241	0.93464	117.982		14.0785	-20.6135	0.547636	-19.9066
	14.1175	116.23	0.876764	117.998		14.1294	-20.6112	0.515651	-19.9122
	14.1516	116.223	0.844885	118.002		14.1624	-20.6376	0.477512	-19.9085
	14.2387	116.224	0.810066	118.02		14.2174	-20.6437	0.429192	-19.9173
	14.2724	116.227	0.732601	118.022		14.2743	-20.6494	0.390971	-19.9156
	14.3284	116.224	0.699229	118.024		14.3086	-20.6431	0.334167	-19.8937
	14.363	116.208	0.642125	118.019		14.3404	-20.6173	0.280718	-19.9151
	14.3961	116.192	0.605717	118.019		14.3895	-20.6156	0.248752	-19.9254
	14.4301	116.181	0.572892	118.019		14.445	-20.6349	0.215657	-19.9446
	14.4946	116.184	0.539656	118.027		14.5244	-20.6518	0.162795	-19.917
	14.5476	116.188	0.481246	118.026		14.5729	-20.6541	0.105723	-19.8953
	14.5807	116.179	0.430959	118.027		14.6039	-20.6518	0.0182537	-19.8953
	14.6465	116.164	0.398318	118.027		14.6483	-20.6455
	14.6787	116.153	0.336834	118.026		14.7026	-20.6623
	14.7111	116.147	0.304413	118.023		14.7628	-20.6678
	14.7694	116.144	0.271297	118.02		14.8097	-20.6639
	14.8021	116.138	0.208237	118.008		14.8418	-20.6605
	14.8349	116.131	0.175921	118.002		14.8953	-20.6471
	14.925	116.129	0.143223	117.973		14.9627	-20.6525
	14.9572	116.128	0.0574113	117.952		14.9732	-20.65
	14.9886	116.119	0.024764	117.947

## Sheet: Fig. 3b
	time (s)	Input V(t) (kV/cm)	Output Vxy (μV) (skyrmion state)	Output Vxy (μV) (saturation state)
	2e-07	8.62523	-0.08116	0.13767
	0.05917	8.9663	-0.10938	0.07151
	0.1778	10.3607	-0.12196	-0.01245
	0.26846	11.534	-0.47159	-0.02065
	0.32829	12.1395	-0.70846	-0.02636
	0.44259	13.3485	-0.74315	-0.05821
	0.53744	14.1557	-1.00941	-0.1746
	0.59866	14.2497	-1.2812	-0.1737
	0.68846	14.2502	-1.27993	-0.17257
	0.80645	14.2503	-1.27719	-0.23511
	0.88655	14.2503	-1.27815	-0.24468
	0.95316	14.2503	-1.28441	-0.25183
	1.05028	14.2503	-1.29295	-0.26462
	1.13238	14.2503	-1.31322	-0.29745
	1.22358	14.2503	-1.31518	-0.30689
	1.31554	14.2503	-1.31521	-0.28307
	1.38469	14.2503	-1.32204	-0.29836
	1.49657	14.2503	-1.32721	-0.2974
	1.58389	14.2503	-1.33259	-0.27928
	1.64955	14.2503	-1.34492	-0.27537
	1.75464	14.2503	-1.35998	-0.27678
	1.84879	14.2504	-1.38199	-0.28223
	1.91467	14.2503	-1.36364	-0.3469
	1.99793	14.2503	-1.34637	-0.34291
	2.11631	14.2504	-1.34242	-0.28518
	2.19777	14.2504	-1.34097	-0.31604
	2.26162	14.2503	-1.3359	-0.3204
	2.36004	14.2504	-1.36267	-0.37848
	2.44456	14.2504	-1.3715	-0.37897
	2.52883	14.2504	-1.38141	-0.37189
	2.62101	14.2504	-1.3824	-0.35913
	2.6994	14.2504	-1.38494	-0.32987
	2.80432	14.2504	-1.38688	-0.32902
	2.8919	14.2504	-1.38412	-0.32833
	2.96208	14.2504	-1.38759	-0.28851
	3.06358	14.2504	-1.38935	-0.31772
	3.15778	14.2504	-1.39058	-0.32473
	3.22964	14.2504	-1.3849	-0.32546
	3.30845	14.2504	-1.38249	-0.41593
	3.42425	14.2504	-1.37903	-0.418
	3.51024	14.2504	-1.39463	-0.38051
	3.578	14.2504	-1.40975	-0.37411
	3.68005	14.2504	-1.41477	-0.3802
	3.76743	14.2504	-1.40937	-0.3987
	3.84652	14.2504	-1.40422	-0.35011
	3.93852	14.2504	-1.38994	-0.34503
	4.04931	14.2504	-1.37438	-0.34809
	4.1749	14.2504	-1.37038	-0.35552
	4.24809	13.9464	-1.42367	-0.35656
	4.32525	13.3897	-1.27324	-0.29524
	4.42265	12.2536	-1.23841	-0.22212
	4.51712	11.4132	-1.03519	-0.20755
	4.59415	10.9466	-0.8317	-0.18053
	4.66879	10.1242	-0.74449	-0.14151
	4.78595	9.31652	-0.58114	-0.12764
	4.87293	8.79783	-0.36594	-0.09892
	4.93668	8.19714	-0.25638	-0.08288
	5.04194	7.68576	-0.12558	-0.02052
	5.13183	7.2345	0.04894	0.05509
	5.20476	6.63321	0.14446	0.11743
	5.29864	6.10795	0.26841	0.16687
	5.39443	5.92946	0.42647	0.21331
	5.48647	5.37154	0.44966	0.28952
	5.56746	4.90087	0.66166	0.3177
	5.65006	4.6654	0.96651	0.41107
	5.74181	4.25128	1.06993	0.51569
	5.83423	3.89773	1.31093	0.52996
	5.91767	3.66701	1.53345	0.65163
	5.98621	3.40579	1.57197	0.76506
	6.10308	3.0884	1.60934	0.73279
	6.19251	3.0005	1.32906	0.667
	6.25487	3.00014	1.22664	0.60097
	6.36526	3.00012	1.17496	0.60008
	6.45664	3.00011	1.16998	0.60297
	6.52304	3.0001	1.13311	0.58813
	6.61719	3.00009	1.11947	0.59342
	6.71757	3.00008	1.12878	0.60004
	6.80372	3.00007	1.15621	0.64014
	6.87782	3.00007	1.17492	0.64058
	6.9642	3.00006	1.1519	0.64291
	7.05001	3.00006	1.17965	0.66123
	7.14358	3.00005	1.19326	0.6514
	7.2329	3.00005	1.20205	0.63873
	7.29581	3.00005	1.19142	0.67105
	7.40922	3.00005	1.18811	0.6711
	7.49863	3.00004	1.20141	0.6711
	7.55903	3.00005	1.21646	0.67112
	7.67021	3.00004	1.21709	0.66058
	7.76632	3.00004	1.22254	0.65667
	7.82714	3.00004	1.21582	0.6872
	7.91647	3.00004	1.22228	0.66869
	8.03214	3.00004	1.24235	0.65933
	8.11413	3.00004	1.24546	0.63872
	8.18694	3.00003	1.23999	0.65804
	8.276	3.00003	1.26806	0.66864
	8.35676	3.00003	1.26929	0.6586
	8.44945	3.00003	1.27365	0.68118
	8.54103	3.00002	1.26393	0.68202
	8.60169	3.43982	1.2483	0.59732
	8.71749	5.1603	1.22697	0.54884
	8.80921	6.35862	1.39444	0.53708
	8.87042	7.54282	1.1894	0.35265
	8.98208	8.76318	1.01061	0.20978
	9.07633	9.58841	0.57543	0.17829
	9.13869	10.0745	0.45204	0.06893
	9.22899	10.4093	0.33776	0.06871
	9.34432	10.6885	0.17689	0.03219
	9.42563	11.1518	0.14196	-0.01284
	9.49779	11.5485	0.0178	-0.15371
	9.59294	11.7121	-0.13006	-0.18773
	9.6757	11.9809	-0.2026	-0.20321
	9.76394	12.2991	-0.29915	-0.21918
	9.85569	12.5452	-0.40447	-0.26669
	9.92588	12.757	-0.4836	-0.28653
	10.0364	13.0328	-0.55003	-0.3052
	10.1249	13.2345	-0.69289	-0.33724
	10.1906	13.42	-0.754	-0.36871
	10.2946	13.6241	-0.78038	-0.40446
	10.3899	13.7399	-0.92299	-0.42108
	10.4571	13.8643	-0.9635	-0.43624
	10.5409	14.0061	-0.99114	-0.47142
	10.7048	14.0731	-1.05573	-0.49322
	10.7898	14.2021	-1.07476	-0.49692
	10.8596	14.247	-1.10171	-0.58674
	10.9606	14.2502	-1.15544	-0.58046
	11.0443	14.2503	-1.16459	-0.5739
	11.1254	14.2503	-1.17175	-0.55985
	11.2176	14.2258	-1.18707	-0.57412
	11.297	14.2145	-1.17959	-0.56864
	11.4011	14.0832	-1.17645	-0.55751
	11.4849	14.0006	-1.16013	-0.56079
	11.5565	13.8589	-1.16035	-0.5745
	11.657	13.6552	-1.16017	-0.48962
	11.7527	13.4993	-1.12209	-0.51981
	11.8256	13.4258	-1.11235	-0.54511
	11.903	13.201	-1.10163	-0.60738
	12.0203	13.047	-1.06761	-0.57359
	12.1041	12.7481	-1.03928	-0.55976
	12.1685	12.5325	-1.01038	-0.53673
	12.2728	12.3088	-0.96984	-0.4701
	12.3593	11.9876	-0.92825	-0.47674
	12.4358	11.6221	-0.89287	-0.50409
	12.5276	11.3013	-0.82175	-0.46551
	12.617	11.2279	-0.71435	-0.45077
	12.7157	10.7995	-0.6945	-0.42839
	12.7934	10.3864	-0.59133	-0.39736
	12.8717	10.1069	-0.50592	-0.38084
	12.9671	9.66357	-0.4789	-0.3655
	13.0617	9.33373	-0.37916	-0.32266
	13.1379	9.04086	-0.22394	-0.32095
	13.2094	8.67556	-0.16335	-0.31868
	13.3293	8.23578	-0.08817	-0.28751
	13.4148	7.93365	0.02101	-0.26772
	13.4774	7.65836	0.0973	-0.2159
	13.5804	7.26016	0.15378	-0.19081
	13.6697	6.94532	0.28099	-0.16079
	13.7417	6.5796	0.35531	-0.13653
	13.8302	6.21476	0.41752	-0.08686
	13.9279	6.06901	0.56323	-0.03957
	14.0198	5.66505	0.61335	-0.01799
	14.0938	5.32707	0.74992	0.02484
	14.1763	5.12174	0.90655	0.14317
	14.2662	4.86159	1.04002	0.15753
	14.3629	4.47818	1.14743	0.29099
	14.4462	4.26457	1.34573	0.37838
	14.5136	4.12971	1.42274	0.39347
	14.6326	4.03221	1.53056	0.418
	14.7225	3.71708	1.57678	0.57068
	14.7841	3.53443	1.63503	0.62309
	14.8925	3.43096	1.67017	0.65185
	14.9845	3.30175	1.69105	0.69719
	15.0504	3.20011	1.68491	0.69391
	15.1424	3.07878	1.62208	0.69193
	15.2498	3.072	1.53278	0.69705
	15.3366	3.0411	1.51361	0.71125
	15.4093	3.0202	1.40381	0.73083
	15.497	3.051	1.39212	0.71616
	15.5812	3.07496	1.38437	0.68293
	15.6756	3.19766	1.35448	0.66451
	15.7651	3.21859	1.44665	0.67697
	15.8272	3.30922	1.45823	0.63429
	15.9452	3.45862	1.47659	0.61899
	16.0338	3.64672	1.53427	0.66808
	16.093	3.84706	1.58887	0.81877
	16.2072	3.93605	1.6475	0.822
	16.3012	4.10112	1.7637	0.83134
	16.3615	4.34893	1.78122	0.78588
	16.4517	4.64417	1.79989	0.75434
	16.565	4.64968	1.80532	0.72486
	16.645	5.07153	1.8048	0.74644
	16.7176	5.378	1.80313	0.71318
	16.8109	5.67848	1.77893	0.70072
	16.8919	6.05652	1.7311	0.64271
	16.9862	6.46309	1.68199	0.6143
	17.0785	6.74708	1.54918	0.59617
	17.1449	6.89641	1.455	0.54518
	17.3041	7.32168	1.39667	0.542
	17.3959	7.74765	1.26536	0.52124
	17.459	7.95396	1.11781	0.45725
	17.5667	8.43845	1.09359	0.38919
	17.659	8.64522	0.96529	0.3614
	17.723	9.05256	0.8599	0.35802
	17.8117	9.48793	0.81252	0.32493
	17.925	9.87815	0.72153	0.29175
	18.007	10.0875	0.59859	0.24045
	18.0788	10.4189	0.51405	0.18429
	18.1745	10.7728	0.41596	0.09492
	18.2578	11.0858	0.31797	0.08401
	18.3461	11.4891	0.24788	0.06697
	18.4376	11.7509	0.11782	0.03149
	18.5074	11.9552	0.01281	-0.03017
	18.6106	12.2927	-0.01165	-0.03547
	18.7006	12.6378	-0.15471	-0.07203
	18.7681	12.6854	-0.29552	-0.06869
	18.8727	13.0038	-0.32879	-0.13544
	18.9647	13.2236	-0.442	-0.21631
	19.0331	13.4125	-0.5733	-0.21247
	19.1157	13.6051	-0.60079	-0.28129
	19.2332	13.8227	-0.6437	-0.32503
	19.3162	13.8702	-0.75398	-0.36554
	19.3833	13.9998	-0.78609	-0.30365
	19.4822	14.0984	-0.81536	-0.30699
	19.568	14.1817	-0.88109	-0.33436
	19.6497	14.237	-0.90731	-0.34907
	19.7378	14.2503	-0.93296	-0.35522
	19.8192	14.2503	-0.93387	-0.36678
	19.9221	14.2503	-0.93885	-0.38249
	20.0032	14.2263	-0.95595	-0.41937
	20.0761	14.1763	-0.9496	-0.4565
	20.1757	14.0661	-0.94513	-0.4204
	20.2694	13.9826	-0.9394	-0.40484
	20.3429	13.8555	-0.94131	-0.39359
	20.42	13.6955	-0.88658	-0.41077
	20.5384	13.4854	-0.85002	-0.40876
	20.6241	13.2926	-0.86343	-0.40238
	20.6894	13.2018	-0.85278	-0.34179
	20.7919	12.9511	-0.8512	-0.34153
	20.8828	12.7257	-0.79331	-0.33957
	20.9611	12.4449	-0.69984	-0.3051
	21.0551	12.2318	-0.6806	-0.31867
	21.1434	12.0814	-0.66263	-0.32306
	21.2392	11.6054	-0.65777	-0.32526
	21.3208	11.2309	-0.55756	-0.31772
	21.3996	11.1214	-0.45212	-0.31572
	21.4949	10.6398	-0.4394	-0.30258
	21.588	10.3784	-0.35905	-0.25073
	21.6672	10.0095	-0.26234	-0.24156
	21.74	9.65278	-0.2266	-0.22309
	21.8548	9.22171	-0.16052	-0.16911
	21.942	9.01913	-0.004	-0.14943
	22.0051	8.62937	0.05449	-0.12609
	22.1113	8.24106	0.11533	-0.09615
	22.2015	7.96058	0.25517	-0.02104
	22.2721	7.54418	0.32649	0.058
	22.3648	7.13779	0.40746	0.04325
	22.4634	6.96092	0.51221	0.04956
	22.5538	6.52088	0.53224	0.07264
	22.6293	6.13021	0.6533	0.11124
	22.7126	5.95417	0.78354	0.13094
	22.8014	5.63328	0.84368	0.14939
	22.8954	5.27859	0.92716	0.19824
	22.9793	5.03883	1.12874	0.23555
	23.0458	4.841	1.2328	0.25763
	23.1614	4.49138	1.31215	0.37428
	23.2533	4.26271	1.54226	0.48838
	23.3151	4.09751	1.67755	0.50393
	23.4255	3.86721	1.72493	0.63798
	23.5185	3.70454	1.83341	0.73396
	23.5835	3.53092	1.8814	0.7553
	23.6751	3.36354	1.8955	0.79828
	23.8255	3.26741	1.87228	0.81784
	23.919	3.19719	1.81142	0.81089
	23.9919	3.07622	1.73205	0.79743
	24.0813	3.05851	1.59908	0.7473
	24.1653	3.02388	1.54692	0.74563
	24.2594	3.03995	1.511	0.75228
	24.3471	3.05674	1.45151	0.68873
	24.4083	3.07438	1.49567	0.64679
	24.5258	3.19672	1.50781	0.66864
	24.6139	3.296	1.47464	0.68765
	24.6726	3.31781	1.53757	0.70074
	24.7869	3.47609	1.55457	0.77714
	24.8819	3.65184	1.61204	0.78066
	24.9409	3.84681	1.68523	0.7797
	25.0335	3.9974	1.72268	0.75325
	25.1493	4.24997	1.77682	0.77373
	25.2292	4.38733	1.87254	0.78536
	25.3011	4.64934	1.86879	0.78246
	25.3949	4.99389	1.86527	0.80608
	25.4766	5.22723	1.82585	0.81894
	25.5687	5.49788	1.81545	0.83767
	25.6607	5.84684	1.80432	0.74578
	25.7246	6.07095	1.65953	0.73847
	25.8387	6.48097	1.64484	0.68193
	25.9328	6.88093	1.60322	0.61368
	25.9964	7.07401	1.46269	0.58542
	26.1024	7.34119	1.38347	0.54444
	26.1949	7.80239	1.30452	0.49394
	26.2594	8.21592	1.18626	0.47092
	26.3472	8.49158	1.0985	0.452
	26.4618	8.99224	1.05162	0.38676
	26.5435	10.214	0.84627	0.26967
	26.61	10.9384	0.50297	0.23422
	26.7069	12.2159	0.45342	0.15417
	26.79	13.0716	0.02051	0.01115
	26.8752	13.6972	-0.41189	-0.05659
	26.9671	14.2486	-0.54797	-0.19731
	27.0415	14.2501	-0.76195	-0.2387
	27.1505	14.2502	-0.83294	-0.27522
	27.2337	14.2502	-0.87738	-0.32074
	27.3024	14.2503	-0.91673	-0.33556
	27.4066	14.2503	-0.93224	-0.35971
	27.5025	14.2503	-0.9395	-0.42392
	27.5718	14.2503	-0.94637	-0.41492
	27.6534	14.2503	-0.96474	-0.41381
	27.7718	14.2503	-0.98289	-0.39375
	27.8557	14.2503	-1.00128	-0.42695
	27.9223	14.2503	-1.00817	-0.42688
	28.024	14.2503	-1.00452	-0.42633
	28.1102	14.2503	-1.00245	-0.42902
	28.1916	14.2503	-1.01306	-0.41638
	28.2784	14.2503	-1.03941	-0.40016
	28.3595	14.2503	-1.01385	-0.44185
	28.4585	14.2503	-1.0096	-0.426
	28.545	14.2503	-1.05201	-0.41498
	28.6191	14.2503	-1.03861	-0.44442
	28.7177	14.2504	-1.03982	-0.43056
	28.8119	14.2503	-1.0431	-0.42241
	28.8856	14.2503	-1.05097	-0.50385
	28.9605	14.2503	-1.04929	-0.48937
	29.0777	14.2503	-1.04669	-0.4719
	29.1651	14.2504	-1.07832	-0.47012
	29.231	14.2504	-1.09079	-0.4734
	29.3331	14.2503	-1.10308	-0.47079
	29.4205	14.2504	-1.11946	-0.43464
	29.496	14.2504	-1.11153	-0.4084
	29.5888	14.2504	-1.10391	-0.40302
	29.6806	14.2503	-1.10801	-0.40821
	29.7765	14.2504	-1.11214	-0.4877
	29.8571	14.2504	-1.12676	-0.47992
	29.9346	14.2504	-1.12637	-0.45757
	30.0268	14.2504	-1.13486	-0.52731
	30.123	14.2503	-1.14385	-0.50375
	30.2029	14.2504	-1.10792	-0.48064
	30.2735	14.2504	-1.10018	-0.46383
	30.4385	14.2504	-1.09537	-0.47546
	30.5268	14.2504	-1.11124	-0.4807
	30.5892	14.2504	-1.12805	-0.45839
	30.6961	13.2801	-1.13172	-0.41318
	30.786	12.5189	-0.93611	-0.38781
	30.8556	11.8196	-0.7598	-0.36943
	30.9474	10.9606	-0.67765	-0.36204
	31.048	10.231	-0.51922	-0.27088
	31.1385	9.58013	-0.35035	-0.22134
	31.2162	8.89273	-0.23455	-0.2044
	31.2971	8.38166	-0.1206	-0.11049
	31.3844	7.89211	0.15177	-0.09774
	31.4831	7.24057	0.2583	-0.08095
	31.5651	6.67633	0.38836	-0.02195
	31.6299	6.48447	0.55063	0.03458
	31.7453	5.87868	0.5769	0.07863
	31.8373	5.3725	0.78575	0.12865
	31.8991	5.10954	1.08397	0.20518
	32.0094	4.68154	1.19731	0.27068
	32.1019	4.28974	1.36858	0.42139
	32.1659	4.00919	1.67681	0.60973
	32.2555	3.7808	1.7617	0.62847
	32.3659	3.4179	1.82603	0.71864
	32.45	3.14241	1.73559	0.78505
	32.5267	3.00565	1.37456	0.71106
	32.6174	3.00015	1.23812	0.60198
	32.7006	3.00012	1.05833	0.49845
	32.7972	3.00011	1.0083	0.49052
	32.8857	3.0001	0.99438	0.48428
	32.9452	3.00009	0.99999	0.47535
	33.0645	3.00008	0.98646	0.4839
	33.1542	3.00008	0.98216	0.48548
	33.2127	3.00007	0.99496	0.5091
	33.3276	3.00006	0.99081	0.57039
	33.4224	3.00007	0.98721	0.55386
	33.4814	3.00006	0.98017	0.47875
	33.5725	3.00005	1.00596	0.45707
	33.6908	3.00005	1.01203	0.46795
	33.7709	3.00004	1.00443	0.48071
	33.8387	3.00004	1.02311	0.49582
	33.9303	3.00004	1.01986	0.49642
	34.012	3.00004	1.00216	0.49721
	34.1046	3.00005	1.04713	0.51598
	34.1977	3.00004	1.04421	0.51633
	34.2635	3.00004	1.03338	0.51592
	34.3765	3.00004	1.03085	0.51224
	34.4631	3.00003	1.02276	0.51336
	34.5268	3.00003	1.06772	0.51513
	34.6344	3.00003	1.06693	0.5798
	34.7286	3.00003	1.06505	0.50937
	34.7934	3.00003	1.07072	0.46879
	34.8794	3.00003	1.0685	0.51466
	34.9978	3.01914	1.06505	0.5329
	35.0796	4.18625	1.11327	0.53123
	35.1426	5.42388	1.23402	0.49712
	35.2419	6.77978	1.34186	0.43109
	35.3257	7.7795	0.95986	0.36699
	35.4108	9.13391	0.73138	0.23478
	35.5009	10.4316	0.52699	-0.00239
	35.5762	10.8034	0.14875	-0.06388
	35.6828	12.1954	0.02968	-0.12885
	35.7713	13.2877	-0.34969	-0.28223
	35.8407	13.8786	-0.80426	-0.34349
	35.9435	14.2492	-0.9665	-0.3968
	36.0382	14.2501	-1.10586	-0.48321
	36.1086	14.2502	-1.23921	-0.52422
	36.189	14.2502	-1.26277	-0.60913
	36.306	14.2502	-1.27665	-0.63614
	36.3918	14.2503	-1.32628	-0.64371
	36.4603	14.2503	-1.34883	-0.64834
	36.5616	14.2503	-1.35496	-0.64642
	36.6484	14.2503	-1.3315	-0.60025
	36.7292	14.2503	-1.36389	-0.58248
	36.8213	14.2503	-1.37974	-0.6039
	36.9267	14.2503	-1.40605	-0.63063
	37.055	14.2503	-1.41276	-0.63459
	37.1372	14.2503	-1.42169	-0.66653
	37.2116	14.2503	-1.4358	-0.62277
	37.3084	14.2503	-1.45301	-0.63664
	37.404	14.2503	-1.45362	-0.68872
	37.4794	14.2503	-1.44677	-0.69798
	37.5545	14.2503	-1.46091	-0.73595
	37.6735	14.2503	-1.46318	-0.73313
	37.7574	14.2503	-1.45674	-0.72445
	37.8207	14.2503	-1.44855	-0.69918
	37.9232	14.2503	-1.44728	-0.61255
	38.0125	14.2503	-1.44415	-0.64379
	38.0877	14.2503	-1.47124	-0.6697
	38.1816	14.2503	-1.46977	-0.76297
	38.2752	14.2503	-1.46787	-0.72711
	38.3695	14.2503	-1.44816	-0.72002
	38.4467	14.2504	-1.46103	-0.67689
	38.5271	14.2503	-1.47057	-0.6927
	38.6196	14.2503	-1.44961	-0.69907
	38.7138	14.2504	-1.47032	-0.70791
	38.7958	14.2504	-1.48307	-0.72187
	38.8663	14.2503	-1.46581	-0.71935
	38.9846	14.2504	-1.47806	-0.65937
	39.0705	14.2504	-1.50398	-0.68046
	39.1323	14.2504	-1.48001	-0.69278
	39.2411	14.2503	-1.45864	-0.71499
	39.3308	14.2504	-1.44044	-0.69301
	39.3994	14.2287	-1.4887	-0.68803
	39.4916	13.7564	-1.44172	-0.68445
	39.5944	12.6262	-1.41599	-0.62182
	39.6829	11.7405	-1.19231	-0.60654
	39.7625	11.1646	-0.99103	-0.55156
	39.8454	10.2377	-0.94791	-0.52323
	39.9318	9.62686	-0.72097	-0.49419
	40.0264	9.10465	-0.53054	-0.45072
	40.1133	8.39552	-0.44153	-0.36354
	40.1778	7.86863	-0.27641	-0.3265
	40.2929	7.33409	-0.11506	-0.29708
	40.385	6.77968	0.01617	-0.19965
	40.4465	6.39697	0.1684	-0.16594
	40.5588	5.96105	0.33956	-0.13588
	40.6531	5.45218	0.45719	-0.07425
	40.7158	5.03678	0.6858	-0.01699
	40.8081	4.88928	0.82632	0.14882
	40.9221	4.4752	0.96825	0.27809
	41.006	4.06185	1.25837	0.35745
	41.0751	3.73959	1.42624	0.42121
	41.1661	3.50001	1.51319	0.61324
	41.248	3.2355	1.43754	0.64998
	41.3425	3.00262	1.29725	0.66996
	41.4341	3.00015	0.99473	0.42904
	41.4928	3.00013	0.87634	0.39086
	41.6091	3.00011	0.85874	0.38466
	41.7039	3.00009	0.82791	0.36974
	41.7635	3.0001	0.78557	0.37292
	41.8761	3.00009	0.7906	0.37651
	41.9697	3.00007	0.8085	0.38849
	42.0296	3.00007	0.80019	0.38736
	42.1173	3.00007	0.80213	0.39013
	42.2318	3.00006	0.80511	0.397
	42.3127	3.00006	0.83535	0.36827
	42.3841	3.00006	0.84582	0.37201
	42.4801	3.00006	0.85403	0.39125
	42.5619	3.00006	0.82846	0.38502
	42.6524	3.00005	0.85884	0.38392
	42.7448	3.00005	0.87989	0.38851
	42.812	3.00006	0.85336	0.39035
	42.9232	3.00004	0.86014	0.39131
	43.0087	3.00004	0.8763	0.39452
	43.0738	3.00003	0.89579	0.41241
	43.1813	3.00004	0.89188	0.44985
	43.2767	3.00003	0.8882	0.48188
	43.3431	3.00004	0.87415	0.44017
	43.4297	3.00004	0.91362	0.42898
	43.5943	3.00003	0.93789	0.42559
	43.6786	3.00003	0.92559	0.41793
	43.7481	3.00003	0.92465	0.43057
	43.8459	3.00002	0.92427	0.43196
	43.9301	4.03493	0.92748	0.40454
	44.0147	5.12642	1.15694	0.39373
	44.1051	6.66464	1.14749	0.27947
	44.1811	7.8576	0.9897	0.17176
	44.2852	9.03429	0.63395	0.15525
	44.3708	9.95929	0.40401	0.02544
	44.4415	10.2993	0.18948	-0.02884
	44.5442	10.5407	0.02225	-0.04476
	44.6388	10.8896	-0.06613	-0.07364
	44.7107	11.2589	-0.17914	-0.13859
	44.791	11.5124	-0.27535	-0.17086
	44.9057	11.9156	-0.29858	-0.20747
	44.9888	12.1388	-0.50108	-0.24699
	45.054	12.3269	-0.60472	-0.27194
	45.1553	12.6484	-0.64997	-0.3121
	45.242	12.9453	-0.79448	-0.38112
	45.3208	13.0423	-0.91064	-0.38735
	45.4131	13.2308	-0.9572	-0.46898
	45.4998	13.4451	-1.01731	-0.52644
	45.6003	13.6492	-1.11143	-0.54947
	45.6814	13.8298	-1.17483	-0.5763
	45.7576	13.9246	-1.23187	-0.58496
	45.8547	14.0066	-1.32174	-0.57847
	45.9454	14.1003	-1.34134	-0.57377
	46.0222	14.2251	-1.35988	-0.63048
	46.0968	14.2306	-1.38838	-0.62148
	46.2132	14.2503	-1.39312	-0.6193
	46.2996	14.2503	-1.40238	-0.63145
	46.3642	14.2503	-1.41873	-0.62523
	46.4689	14.2259	-1.42103	-0.62721
	46.5577	14.1026	-1.42303	-0.64522
	46.6309	14.0214	-1.42105	-0.655
	46.7243	14.0006	-1.415	-0.66786
	46.8205	13.8506	-1.41158	-0.69124
	46.9156	13.6542	-1.39183	-0.67276
	46.9871	13.4921	-1.37774	-0.67085
	47.0682	13.2634	-1.3741	-0.6749
	47.1599	13.1188	-1.35409	-0.64922
	47.2567	12.9535	-1.32283	-0.64521
	47.3398	12.6521	-1.30654	-0.65787
	47.4094	12.6511	-1.27139	-0.61747
	47.5258	12.0741	-1.25731	-0.61302
	47.6134	11.8179	-1.13844	-0.60103
	47.6754	11.6036	-1.05551	-0.50659
	47.7809	11.2326	-1.03761	-0.51825
	47.8735	10.8965	-0.91024	-0.53014
	47.9416	10.7242	-0.86318	-0.4923
	48.0328	10.3623	-0.82322	-0.49349
	48.1378	10.0364	-0.71832	-0.4941
	48.226	9.59359	-0.62275	-0.48925
	48.3019	9.14232	-0.55327	-0.44221
	48.3855	8.89648	-0.47209	-0.42154
	48.4708	8.62458	-0.37241	-0.41061
	48.5633	8.21105	-0.30889	-0.34679
	48.6501	7.79082	-0.21235	-0.30767
	48.7137	7.66544	-0.11697	-0.29217
	48.8315	7.19943	-0.10525	-0.20919
	48.9243	6.79195	0.05291	-0.16829
	48.9854	6.52596	0.18455	-0.11572
	49.0968	6.13486	0.21612	-0.12971
	49.1901	5.78631	0.30917	-0.13127
	49.2523	5.61232	0.47884	-0.06157
	49.3433	5.31304	0.56418	0.00108
	49.458	4.99146	0.67404	0.04698
	49.5405	4.72398	0.93632	0.13793
	49.61	4.48895	1.04371	0.27693
	49.6985	4.27381	1.13953	0.32893
	49.7787	4.09062	1.28418	0.38098
	49.8735	3.88019	1.35429	0.54823
	49.9662	3.6591	1.41578	0.59746
	50.0274	3.61794	1.5387	0.61579
	50.1923	3.40345	1.53399	0.65544
	50.2833	3.26677	1.52368	0.64866
	50.3445	3.19204	1.46011	0.64428
	50.4568	3.07711	1.3943	0.62978
	50.5484	3.05013	1.32572	0.62355
	50.6099	3.00864	1.19908	0.5994
	50.6995	3.00392	1.17024	0.55092
	50.8173	3.05473	1.15153	0.539
	50.8973	3.07542	1.1673	0.55716
	50.9642	3.19162	1.16156	0.50796
	51.0593	3.27451	1.1593	0.50968
	51.1424	3.36756	1.25799	0.53817
	51.2334	3.4497	1.27396	0.57
	51.3273	3.64953	1.29755	0.5816
	51.3966	3.7622	1.3924	0.59178
	51.5059	4.00294	1.44889	0.66124
	51.597	4.19112	1.50893	0.69131
	51.6632	4.34476	1.58162	0.73199
	51.77	4.64275	1.61794	0.69435
	51.8647	4.99188	1.63785	0.6892
	51.9314	5.28957	1.66248	0.67751
	52.0157	5.32376	1.60488	0.67186
	52.1331	5.69904	1.58492	0.67179
	52.217	6.07365	1.50509	0.67183
	52.2883	6.3165	1.38197	0.54278
	52.3854	6.76289	1.37075	0.51276
	52.4699	6.98118	1.30791	0.48545
	52.5527	7.32709	1.16051	0.424
	52.6453	7.74006	1.11955	0.39106
	52.7245	8.19494	1.04967	0.37867
	52.8303	8.36085	0.87097	0.29567
	52.9104	8.6454	0.82069	0.31397
	52.9815	9.07326	0.77541	0.3128
	53.0826	9.41248	0.63754	0.28025
	53.1762	9.78904	0.55607	0.23176
	53.2479	10.179	0.45261	0.19196
	53.3265	10.3755	0.3525	0.14617
	53.4406	10.7939	0.33586	0.07105
	53.5263	11.2096	0.17987	0.0425
	53.5937	11.3565	0.04099	0.00885
	53.6955	11.6718	-0.02534	-0.1352
	53.7833	11.9872	-0.11815	-0.15383
	53.8618	12.2734	-0.25402	-0.12222
	53.954	12.4607	-0.29193	-0.19941
	54.0422	12.6104	-0.36231	-0.2119
	54.1417	13.0033	-0.40309	-0.24099
	54.2229	13.2429	-0.60457	-0.24988
	54.2988	13.4144	-0.69614	-0.27573
	54.3938	13.6404	-0.77639	-0.30026
	54.4879	13.8393	-0.85577	-0.3787
	54.5653	13.954	-0.94534	-0.38045
	54.6387	13.9996	-0.97364	-0.38123
	54.7547	14.1002	-0.99285	-0.44897
	54.8411	14.2238	-1.11495	-0.46473
	54.9047	14.2424	-1.12155	-0.46889
	55.01	14.2503	-1.1229	-0.46438
	55.0983	14.2503	-1.13215	-0.46653
	55.17	14.2503	-1.14645	-0.46755
	55.262	14.2256	-1.15193	-0.46504
	55.3591	14.1287	-1.16185	-0.48398
	55.452	14.0373	-1.14355	-0.49015
	55.5298	13.9681	-1.14023	-0.48945
	55.6115	13.8552	-1.155	-0.47313
	55.7017	13.6613	-1.12746	-0.46872
	55.796	13.4385	-1.11316	-0.44536
	55.8785	13.2541	-1.09334	-0.39215
	55.9466	13.2025	-1.04972	-0.40097
	56.0646	12.9519	-1.03997	-0.42297
	56.1515	12.6526	-0.99464	-0.42735
	56.2123	12.5114	-0.94931	-0.42142
	56.3214	12.0305	-0.93173	-0.41412
	56.4147	11.8154	-0.8599	-0.40576
	56.4809	11.5781	-0.77602	-0.39925
	56.5705	11.2417	-0.75301	-0.39573
	56.7161	10.8237	-0.71539	-0.33056
	56.8133	10.5721	-0.54867	-0.301
	56.8868	10.3587	-0.4952	-0.2821
	56.9748	9.95558	-0.44874	-0.26197
	57.0601	9.6546	-0.34534	-0.25349
	57.1523	9.24893	-0.30099	-0.20633
	57.2408	8.8644	-0.25941	-0.17726
	57.3034	8.64616	-0.11948	-0.16784
	57.4178	8.23557	-0.07795	-0.10237
	57.507	7.80414	0.03151	-0.08325
	57.5669	7.60726	0.12665	-0.0722
	57.6788	7.26712	0.22979	-0.04397
	57.7749	6.85518	0.336	-0.06547
	57.8346	6.56959	0.42513	-0.05654
	57.9286	6.30172	0.49007	-6.47564e-05
	58.0434	5.88838	0.54285	0.04371
	58.1235	5.55316	0.70006	0.08656
	58.1994	5.32297	0.84741	0.19424
	58.2903	5.00804	0.90387	0.26741
	58.3704	4.76233	1.12065	0.27683
	58.4638	4.51364	1.267	0.44285
	58.5559	4.26492	1.34796	0.53382
	58.618	4.098	1.50745	0.55897
	58.7332	3.88931	1.59862	0.60691
	58.8269	3.67069	1.67062	0.65158
	58.889	3.54529	1.71432	0.68851
	58.9922	3.3874	1.73063	0.71713
	59.085	3.2636	1.69574	0.74505
	59.1475	3.18153	1.57556	0.70328
	59.2383	3.09577	1.50599	0.69224
	59.3565	3.051	1.49207	0.66656
	59.4372	3.00274	1.28741	0.67933
	59.5045	3.00613	1.27595	0.66025
	59.5978	3.05292	1.26512	0.59363
	59.6806	3.07535	1.2285	0.58808
	59.7685	3.18194	1.24482	0.59701
	59.8603	3.24899	1.26357	0.6215
	59.931	3.42641	1.28948	0.6268
	60.0398	3.48767	1.3491	0.64166
	60.13	3.64929	1.39978	0.67667
	60.1969	3.86857	1.43655	0.69222
	60.3019	3.97703	1.57526	0.69472
	60.3979	4.20293	1.59636	0.75764
	60.4658	4.3908	1.61443	0.77127
	60.5486	4.54051	1.64424	0.7739
	60.6653	4.99612	1.65958	0.78007
	60.7503	5.28602	1.70694	0.80369
	60.8186	5.42364	1.65741	0.75846
	60.9182	5.79141	1.62772	0.71734
	61.0034	6.06685	1.5019	0.64542
	61.0848	6.45726	1.43942	0.59717
	61.1752	6.86375	1.39493	0.58407
	61.2555	7.03007	1.32815	0.5154
	61.3601	7.35855	1.25974	0.4817
	61.4432	7.77459	1.16025	0.47482
	61.5147	8.07872	1.06856	0.47848
	61.6136	8.40358	0.90502	0.44075
	61.7082	8.74961	0.80949	0.37505
	61.782	9.90096	0.7384	0.25211
	61.8601	10.4689	0.46213	0.14919
	61.978	11.7785	0.3391	0.0737
	62.0636	12.8459	-0.0888	-0.0478
	62.13	13.4005	-0.52977	-0.21835
	62.233	14.2445	-0.57932	-0.23775
	62.3198	14.2501	-0.89045	-0.37102
	62.3963	14.2502	-1.00381	-0.39214
	62.4858	14.2502	-1.02506	-0.40645
	62.5752	14.2502	-1.06618	-0.43068
	62.6728	14.2503	-1.08455	-0.4248
	62.7567	14.2503	-1.10073	-0.43854
	62.8324	14.2503	-1.12028	-0.45079
	62.9262	14.2503	-1.11444	-0.39261
	63.0225	14.2503	-1.14454	-0.40086
	63.1011	14.2503	-1.17987	-0.40335
	63.1732	14.2503	-1.19056	-0.46382
	63.3402	14.2503	-1.19381	-0.43178
	63.4273	14.2503	-1.20743	-0.4277
	63.4899	14.2503	-1.21912	-0.46114
	63.5972	14.2503	-1.22847	-0.47279
	63.6852	14.2503	-1.23824	-0.47716
	63.7559	14.2503	-1.22189	-0.48353
	63.8476	14.2503	-1.24428	-0.48464
	63.9458	14.2503	-1.25878	-0.52056
	64.0377	14.2503	-1.24243	-0.50915
	64.1173	14.2503	-1.27475	-0.50338
	64.2003	14.2503	-1.28231	-0.49036
	64.2904	14.2503	-1.26038	-0.43081
	64.3857	14.2503	-1.2709	-0.44786
	64.4701	14.2503	-1.27275	-0.46946
	64.5372	14.2503	-1.26564	-0.49324
	64.6527	14.2503	-1.25992	-0.50164
	64.7445	14.2503	-1.25814	-0.51186
	64.8072	14.2503	-1.27866	-0.5004
	64.9165	14.2503	-1.30574	-0.50056
	65.0082	14.2504	-1.31884	-0.52045
	65.0734	14.2504	-1.31244	-0.53157
	65.1636	14.2504	-1.30454	-0.53348
	65.2717	14.2504	-1.30201	-0.53605
	65.3583	14.2503	-1.29792	-0.52791
	65.433	14.2504	-1.30234	-0.51994
	65.5208	14.2504	-1.3055	-0.51489
	65.6047	14.2504	-1.32518	-0.48245
	65.6994	14.2504	-1.29764	-0.49475
	65.7888	14.2504	-1.30168	-0.49668
	65.8512	14.2484	-1.31015	-0.51034
	65.9688	13.6914	-1.25625	-0.46412
	66.0628	12.8563	-1.14971	-0.44621
	66.1232	12.0203	-1.0496	-0.40903
	66.2342	11.3722	-0.80724	-0.36334
	66.3289	10.5271	-0.69975	-0.33331
	66.3891	9.70723	-0.60348	-0.29926
	66.482	9.41033	-0.38576	-0.20437
	66.5988	8.58325	-0.31848	-0.14632
	66.6779	7.88594	-0.14156	-0.0844
	66.7488	7.49888	0.06626	-0.000405945
	66.8423	6.95211	0.18109	0.01391
	66.9236	6.37913	0.28107	0.0406
	67.0167	5.94674	0.48174	0.06086
	67.1085	5.72586	0.56629	0.14533
	67.171	5.48308	0.68516	0.207
	67.2845	4.82608	0.85427	0.35208
	67.3722	4.41921	1.14845	0.44997
	67.4341	4.18333	1.3752	0.49727
	67.5443	3.84464	1.4868	0.65281
	67.6383	3.4949	1.56687	0.73533
	67.7014	3.219	1.59874	0.73632
	67.7871	3.07727	1.37387	0.63923
	67.9043	3.00018	1.26233	0.48751
	67.9863	3.00013	0.84148	0.48128
	68.0576	3.00012	0.82445	0.46921
	68.1542	3.0001	0.82064	0.47291
	68.2374	3.00009	0.79049	0.4651
	68.3247	3.00009	0.7982	0.45439
	68.4185	3.00008	0.79364	0.4279
	68.4903	3.00007	0.7793	0.42845
	68.5976	3.00007	0.79855	0.42977
	68.6813	3.00007	0.80288	0.41316
	68.7491	3.00007	0.80339	0.42483
	68.8538	3.00005	0.79673	0.46525
	68.9474	3.00006	0.80154	0.46565
	69.0165	3.00005	0.81573	0.46065
	69.0995	3.00004	0.81295	0.45519
	69.2166	3.00006	0.81245	0.45133
	69.3008	3.00005	0.84084	0.46185
	69.37	3.00004	0.8337	0.46987
	69.4702	3.00004	0.83722	0.50357
	69.5564	3.00004	0.84769	0.47048
	69.6396	3.00004	0.87608	0.46231
	69.7317	3.00003	0.88029	0.48176
	69.8323	3.00004	0.88632	0.50958
	69.9644	3.00004	0.8972	0.51099
	70.0483	3.00003	0.89529	0.49346
	70.1202	3.00004	0.89343	0.4881
	70.2179	3.00003	0.89329	0.5005
	70.3118	3.00004	0.89474	0.4334
	70.3858	4.20235	0.89628	0.43295
	70.4626	4.7821	1.02554	0.45239
	70.5806	6.60234	1.00479	0.25559
	70.6668	8.1145	0.94219	0.21787
	70.7326	8.903	0.5584	0.14854
	70.8355	10.1367	0.36893	0.03854
	70.9237	11.3614	0.10262	-0.06375
	70.9995	12.1771	-0.35701	-0.14412
	71.0935	12.9125	-0.58399	-0.38597
	71.1822	13.9814	-0.77847	-0.41313
	71.2771	14.249	-1.24409	-0.43965
	71.3606	14.2501	-1.32767	-0.51736
	71.4346	14.2502	-1.36798	-0.54196
	71.5247	14.2502	-1.42691	-0.59136
	71.6213	14.2502	-1.46	-0.62106
	71.6997	14.2503	-1.4761	-0.64402
	71.7711	14.2503	-1.4816	-0.66171
	71.8872	14.2503	-1.50388	-0.72246
	71.9756	14.2503	-1.53509	-0.68962
	72.0391	14.2503	-1.52326	-0.67935
	72.1455	14.2503	-1.52743	-0.67295
	72.2349	14.2503	-1.53206	-0.632
	72.3054	14.2503	-1.56616	-0.64623
	72.3949	14.2503	-1.56418	-0.69274
	72.4961	14.2503	-1.5634	-0.68559
	72.5875	14.2503	-1.57403	-0.68797
	72.6653	14.2503	-1.58091	-0.69153
	72.7488	14.2503	-1.58202	-0.78573
	72.8377	14.2503	-1.57037	-0.75212
	72.9323	14.2503	-1.57772	-0.73212
	73.0153	14.2503	-1.58543	-0.73996
	73.0804	14.2503	-1.60576	-0.74393
	73.1957	14.2503	-1.62442	-0.74445
	73.2826	14.2503	-1.63191	-0.68345
	73.3432	14.2503	-1.63713	-0.66714
	73.4533	14.2503	-1.60215	-0.65294
	73.548	14.2503	-1.60643	-0.66548
	73.613	14.2504	-1.6182	-0.71088
	73.7052	14.2503	-1.63876	-0.72883
	73.8139	14.2504	-1.65296	-0.69426
	73.8987	14.2503	-1.65131	-0.70491
	73.9756	14.2504	-1.65688	-0.7087
	74.0659	14.2504	-1.66279	-0.73009
	74.1494	14.2504	-1.68092	-0.76118
	74.2436	14.2504	-1.68175	-0.76039
	74.333	14.2503	-1.68264	-0.75562
	74.3936	14.2503	-1.6243	-0.75871
	74.5125	14.2504	-1.63393	-0.75673
	74.605	14.2504	-1.67169	-0.75289
	74.6642	14.2503	-1.65528	-0.73023
	74.7777	13.6858	-1.61483	-0.66191
	74.8695	12.6523	-1.56113	-0.59752
	74.9288	11.958	-1.34876	-0.56631
	75.0204	11.3295	-1.23481	-0.53852
	75.1386	10.4094	-1.14399	-0.51394
	75.2183	9.72118	-0.89833	-0.47798
	75.2927	9.17721	-0.7363	-0.45075
	75.3868	8.46427	-0.66503	-0.34732
	75.4683	7.96347	-0.38558	-0.27855
	75.5604	7.45506	-0.24636	-0.26042
	75.6464	6.85636	-0.16548	-0.24217
	75.7111	6.53856	0.00079436	-0.17696
	75.8242	5.99755	0.10823	-0.14053
	75.9145	5.50154	0.2591	-0.12584
	75.9779	5.2026	0.51581	0.08202
	76.0867	4.82707	0.7281	0.26739
	76.1825	4.40409	0.86836	0.30067
	76.2471	4.06333	1.12017	0.45591
	76.3333	3.89469	1.28868	0.57597
	76.4976	3.52048	1.35074	0.5856
	76.5806	3.20296	1.33388	0.61315
	76.6488	3.03788	1.05758	0.61777
	76.7458	3.00016	1.01686	0.32163
	76.8295	3.00014	0.71043	0.32179
	76.9163	3.00013	0.65786	0.31476
	77.0079	3.00011	0.65699	0.29482
	77.0822	3.00009	0.66386	0.28924
	77.1887	3.00009	0.6541	0.3004
	77.274	3.00008	0.66554	0.31182
	77.3425	3.00007	0.68387	0.32578
	77.4461	3.00007	0.6831	0.37779
	77.5412	3.00007	0.6806	0.39466
	77.6107	3.00007	0.6766	0.32653
	77.6914	3.00006	0.66228	0.3547
	77.8071	3.00006	0.66016	0.36129
	77.8906	3.00006	0.69086	0.35153
	77.9576	3.00005	0.69228	0.33982
	78.0585	3.00006	0.7003	0.3375
	78.1434	3.00004	0.71464	0.35603
	78.2222	3.00004	0.70805	0.32145
	78.3143	3.00005	0.69061	0.32484
	78.3981	3.00005	0.67361	0.36328
	78.5001	3.00004	0.73384	0.37295
	78.5864	3.00005	0.74151	0.37467
	78.6604	3.00005	0.7457	0.40359
	78.7592	3.00005	0.7321	0.45506
	78.8538	3.00005	0.73525	0.42483
	78.9286	3.00003	0.73612	0.37335
	79.0047	3.00004	0.71936	0.31492
	79.1214	3.00003	0.73508	0.30046
	79.2081	3.94612	0.7609	0.28976
	79.2738	4.97975	0.81574	0.45208
	79.3709	6.36337	0.87237	0.29979
	79.4594	7.87869	0.87329	0.27952
	79.5349	9.07922	0.48016	0.07569
	79.6255	9.70498	0.21271	-0.05101
	79.7188	11.0345	0.10011	-0.10769
	79.8142	12.1577	-0.37773	-0.22985
	79.8947	12.762	-0.76351	-0.37481
	79.9746	13.9092	-0.81639	-0.47445
	80.0676	14.2396	-1.2739	-0.56843
	80.1634	14.2501	-1.4552	-0.60126
	80.2437	14.2502	-1.48676	-0.62162
	80.3144	14.2502	-1.52968	-0.65476
	80.4302	14.2503	-1.54146	-0.73095
	80.5201	14.2503	-1.60359	-0.7344
	80.5842	14.2503	-1.61858	-0.68954
	80.6919	14.2503	-1.61763	-0.67787
	80.7811	14.2503	-1.60704	-0.6714
	80.85	14.2503	-1.63685	-0.66252
	80.9397	14.2503	-1.64483	-0.66985
	81.0396	14.2503	-1.65879	-0.69448
	81.1285	14.2503	-1.6707	-0.71255
	81.2085	14.2503	-1.67635	-0.73662
	81.2928	14.2503	-1.6825	-0.75486
	81.3807	14.2503	-1.69334	-0.75882
	81.4752	14.2503	-1.69789	-0.77764
	81.5607	14.2503	-1.7037	-0.74956
	81.6256	14.2503	-1.69869	-0.7457
	81.7433	14.2503	-1.69806	-0.76412
	81.8341	14.2503	-1.70838	-0.71553
	81.8958	14.2503	-1.71644	-0.70871
	82.0065	14.2503	-1.71699	-0.71053
	82.0978	14.2503	-1.7183	-0.72697
	82.1611	14.2503	-1.72662	-0.74026
	82.2512	14.2503	-1.73418	-0.7623
	82.3634	14.2503	-1.744	-0.76376
	82.4472	14.2503	-1.72428	-0.76395
	82.5171	14.2504	-1.73318	-0.81982
	82.6079	14.2503	-1.73915	-0.82189
	82.6901	14.2504	-1.70166	-0.79352
	82.7864	14.2503	-1.71857	-0.75343
	82.8771	14.2504	-1.72885	-0.71875
	82.9369	14.2504	-1.72684	-0.73276
	83.1031	14.2503	-1.73201	-0.75314
	83.1949	14.2504	-1.74097	-0.76624
	83.2539	14.2504	-1.74425	-0.78256
	83.3677	14.2503	-1.73406	-0.7964
	83.462	14.2504	-1.72508	-0.81801
	83.5219	14.2504	-1.74314	-0.82413
	83.6134	14.204	-1.72417	-0.76761
	83.7299	13.1187	-1.71395	-0.68269
	83.8104	12.1857	-1.52729	-0.6601
	83.8839	11.6203	-1.34379	-0.60461
	83.978	10.6453	-1.30614	-0.50408
	84.0607	10.0427	-1.10564	-0.49185
	84.1533	9.45455	-0.87428	-0.44317
	84.2427	8.73149	-0.76817	-0.35613
	84.3087	8.24222	-0.59121	-0.34328
	84.4217	7.61966	-0.42255	-0.32772
	84.5141	7.06321	-0.28881	-0.24149
	84.579	6.6636	-0.17238	-0.23265
	84.6872	6.21576	0.01649	-0.22782
	84.7811	5.68876	0.12871	-0.00318
	84.847	5.25647	0.31178	0.11919
	84.9327	5.07581	0.53008	0.18841
	85.049	4.59137	0.59075	0.32847
	85.1316	4.19288	0.9008	0.38127
	85.2015	3.99036	1.16155	0.4396
	85.2917	3.61383	1.19078	0.53377
	85.3759	3.31022	1.28461	0.45942
	85.4612	3.13356	1.12491	0.39401
	85.5522	3.00061	0.9385	0.26028
	85.6281	3.00014	0.67035	0.22005
	85.7349	3.00012	0.53417	0.2116
	85.8214	3.00011	0.52745	0.21829
	85.8905	3.00009	0.52335	0.25328
	85.9922	3.00009	0.50655	0.25835
	86.0864	3.00009	0.5228	0.2714
	86.1572	3.00008	0.53304	0.25734
	86.2389	3.00008	0.53325	0.26917
	86.3564	3.00007	0.53676	0.28327
	86.4393	3.00007	0.54365	0.27765
	86.5041	3.00006	0.55719	0.27837
	86.6051	3.00005	0.56263	0.27878
	86.6925	3.00005	0.56671	0.23392
	86.7734	3.00005	0.56863	0.26292
	86.8646	3.00005	0.57095	0.28453
	86.9501	3.00005	0.57409	0.27279
	87.0518	3.00004	0.59639	0.27473
	87.1356	3.00005	0.62729	0.2794
	87.2085	3.00004	0.62208	0.27836
	87.3035	3.00004	0.5903	0.27897
	87.3975	3.00004	0.575	0.27949
	87.4737	3.00005	0.63628	0.21638
	87.5483	3.00004	0.62184	0.29401
	87.6644	3.00003	0.61622	0.32186
	87.7524	3.00004	0.65975	0.3476
	87.8189	3.00004	0.65323	0.34229
	87.9224	3.00003	0.65608	0.34422
	88.0107	3.69618	0.67171	0.35118
	88.0845	4.57805	0.80833	0.33962
	88.1764	6.14851	0.80725	0.27569
	88.2717	7.6843	0.80456	0.18505
	88.3673	8.68523	0.4007	0.0131
	88.4464	9.78349	0.2166	-0.01398
	88.5262	10.1082	0.00491	-0.03307
	88.6181	10.3989	-0.17382	-0.13697
	88.7126	10.7985	-0.25807	-0.1602
	88.7936	11.2188	-0.36702	-0.17973
	88.8631	11.239	-0.4905	-0.23779
	88.9797	11.7977	-0.50757	-0.22951
	89.0699	12.132	-0.70366	-0.23241
	89.1333	12.3221	-0.84357	-0.35256
	89.24	12.647	-0.88338	-0.39321
	89.3317	12.9428	-0.98524	-0.42345
	89.4006	13.0157	-1.16193	-0.51537
	89.4925	13.2189	-1.20641	-0.56813
	89.6328	13.4408	-1.26856	-0.61938
	89.7337	13.6489	-1.37293	-0.64138
	89.8083	13.8228	-1.41639	-0.63894
	89.8937	13.9233	-1.44802	-0.62129
	89.9806	14.0193	-1.54212	-0.64478
	90.0733	14.1002	-1.57027	-0.6374
	90.1597	14.225	-1.59252	-0.6177
	90.2241	14.2302	-1.6147	-0.67446
	90.3428	14.2503	-1.63015	-0.6784
	90.427	14.2503	-1.66125	-0.69641
	90.4862	14.2503	-1.70155	-0.79256
	90.5987	14.226	-1.67395	-0.76473
	90.6934	14.1057	-1.64101	-0.73436
	90.7563	14.0516	-1.69456	-0.74791
	90.8463	14.0005	-1.69535	-0.7487
	90.9583	13.8328	-1.69606	-0.74926
	91.0403	13.652	-1.64525	-0.63946
	91.116	13.4538	-1.65865	-0.6649
	91.2025	13.2883	-1.66526	-0.66887
	91.2838	13.1057	-1.6177	-0.66092
	91.3785	12.952	-1.56956	-0.6748
	91.4703	12.6522	-1.54065	-0.67515
	91.5293	12.5565	-1.49055	-0.66881
	91.6475	12.1645	-1.46953	-0.63957
	91.7424	11.9136	-1.42992	-0.65269
	91.8025	11.6356	-1.3321	-0.69796
	91.916	11.2594	-1.31179	-0.64144
	92.0105	10.852	-1.28667	-0.61401
	92.0709	10.577	-1.16614	-0.57626
	92.1625	10.4098	-1.09093	-0.49057
	92.2784	9.98439	-1.06225	-0.48569
	92.3594	9.54094	-0.92735	-0.465
	92.4329	9.42774	-0.80445	-0.4288
	92.5251	8.94138	-0.78632	-0.41847
	92.608	8.60852	-0.66152	-0.40834
	92.6975	8.27233	-0.55686	-0.43769
	92.7894	7.92318	-0.51353	-0.38119
	92.8577	7.53372	-0.42597	-0.35543
	92.9688	7.26444	-0.28058	-0.30193
	93.054	6.90278	-0.21705	-0.2471
	93.1196	6.56373	-0.15262	-0.24119
	93.2273	6.35256	-0.01043	-0.17641
	93.3237	5.95767	0.07077	-0.10014
	93.3893	5.62841	0.18229	-0.08509
	93.4725	5.51256	0.27396	-0.0532
	93.589	5.01659	0.33975	0.10297
	93.672	4.80829	0.65812	0.17092
	93.74	4.57719	0.76571	0.24377
	93.8393	4.31903	0.88416	0.35208
	93.9234	4.1078	1.0804	0.39955
	94.0064	3.88626	1.14237	0.46534
	94.0976	3.6746	1.21433	0.56195
	94.1751	3.65153	1.29052	0.56985
	94.2797	3.43789	1.29509	0.59261
	94.3683	3.28689	1.29374	0.61881
	94.4386	3.20688	1.22094	0.59135
	94.5386	3.09043	1.17154	0.54968
	94.6315	3.05248	1.09136	0.44404
	94.7031	3.02658	0.94923	0.44474
	94.7821	3.00036	0.9273	0.4452
	94.9002	3.04973	0.9075	0.43116
	94.9862	3.07387	0.87574	0.48741
	95.0543	3.14303	0.89989	0.49638
	95.1563	3.25093	0.91034	0.48684
	95.2428	3.31366	0.97444	0.53723
	95.3209	3.44537	1.02823	0.54758
	95.4126	3.64833	1.06316	0.56227
	95.4997	3.72924	1.14547	0.61973
	95.5991	3.96454	1.19889	0.60922
	95.6844	4.11691	1.27197	0.57545
	95.7613	4.33193	1.32852	0.67328
	95.8586	4.62521	1.38745	0.68185
	95.9526	4.97725	1.42519	0.68968
	96.0283	5.22	1.39871	0.65033
	96.1008	5.32192	1.37116	0.6298
	96.2683	5.69696	1.35674	0.59296
	96.3531	6.0517	1.26318	0.5772
	96.4145	6.23936	1.18867	0.56808
	96.5192	6.69798	1.17241	0.53955
	96.607	6.91012	1.04581	0.41862
	96.6802	7.30073	0.95488	0.36164
	96.7713	7.73709	0.90537	0.35248
	96.868	8.03367	0.79817	0.34586
	96.9619	8.30037	0.70081	0.33213
	97.0365	8.63069	0.61645	0.30457
	97.1177	8.95863	0.5245	0.21193
	97.2091	9.34709	0.44541	0.17536
	97.306	9.90768	0.38544	0.14026
	97.388	10.1736	0.23309	0.15198
	97.4566	10.3893	0.11169	0.15424
	97.575	10.7935	0.07	0.03705
	97.6622	11.2167	-0.07786	-0.07433
	97.7235	11.2863	-0.21708	-0.0849
	97.8278	11.7176	-0.2374	-0.1062
	97.9187	11.9747	-0.39556	-0.17454
	97.986	12.2835	-0.50571	-0.19292
	98.0791	12.6005	-0.55156	-0.21191
	98.185	12.8977	-0.64618	-0.28754
	98.2726	13.1045	-0.8146	-0.31365
	98.3509	13.2247	-0.87523	-0.32641
	98.4353	13.4211	-0.92682	-0.37599
	98.5201	13.6197	-1.02478	-0.39534
	98.6149	13.8154	-1.07716	-0.40899
	98.7006	13.9444	-1.1484	-0.44264
	98.7631	13.9976	-1.21832	-0.45601
	98.8779	14.1002	-1.22641	-0.47759
	98.9708	14.2234	-1.27563	-0.47929
	99.0314	14.2332	-1.31837	-0.47692
	99.1435	14.2503	-1.32067	-0.48102
	99.2368	14.2503	-1.32426	-0.52819
	99.2984	14.2503	-1.35799	-0.52989
	99.3917	14.2325	-1.35793	-0.5305
	99.5068	14.1274	-1.35787	-0.62388
	99.5875	14.0549	-1.37283	-0.58287
	99.6586	14.0008	-1.36392	-0.57138
	99.748	13.8532	-1.36045	-0.49383
	99.8282	13.7401	-1.34587	-0.57721
	99.9245	13.4928	-1.29522	-0.55271
	100.016	13.3127	-1.27453	-0.51117
	100.076	13.2399	-1.27349	-0.5127
	100.193	12.9516	-1.27304	-0.50454
	100.287	12.6613	-1.1959	-0.49601
	100.349	12.4783	-1.13114	-0.45374
	100.462	12.1282	-1.11819	-0.44836
	100.556	11.9499	-1.07282	-0.4423
	100.618	11.6253	-1.01508	-0.49638
	100.702	11.2581	-0.98245	-0.49698
	100.818	10.9642	-0.90544	-0.49169
	100.899	10.6468	-0.83182	-0.41512
	100.97	10.3653	-0.7659	-0.38876
	101.061	10.0415	-0.68826	-0.36811
	101.144	9.65493	-0.61414	-0.29585
	101.231	9.23816	-0.55804	-0.26869
	101.324	8.90619	-0.41676	-0.25661
	101.394	8.6625	-0.32505	-0.17428
	101.503	8.24565	-0.29348	-0.18056
	101.594	7.8248	-0.17253	-0.17895
	101.661	7.71664	-0.02948	-0.16537
	101.767	7.23711	-0.00874	-0.16764
	101.86	6.89046	0.14152	-0.12375
	101.927	6.62762	0.21408	-0.0511
	102.011	6.29589	0.25859	0.00423
	102.13	5.91069	0.34922	0.02838
	102.214	5.68489	0.49137	0.05147
	102.281	5.34417	0.57542	0.1205
	102.377	5.08312	0.6828	0.20901
	102.463	4.8463	0.90041	0.28532
	102.547	4.52281	0.99545	0.34354
	102.639	4.27065	1.12301	0.37115
	102.735	4.13341	1.3059	0.57462
	102.871	3.8898	1.3271	0.60105
	102.956	3.68071	1.47712	0.61257
	103.028	3.59946	1.50673	0.6944
	103.129	3.42337	1.50485	0.69742
	103.224	3.26417	1.50114	0.69317
	103.297	3.19658	1.35381	0.65052
	103.376	3.09399	1.30196	0.624
	103.492	3.05089	1.24261	0.60028
	103.578	3.0215	1.05724	0.5779
	103.647	3.00139	1.02039	0.52813
	103.749	3.05044	0.99659	0.51155
	103.836	3.07214	0.99632	0.51548
	103.913	3.16846	0.99585	0.52568
	104.006	3.29476	0.99606	0.52874
	104.095	3.31983	1.08467	0.55871
	104.193	3.47039	1.10078	0.62104
	104.274	3.64965	1.1394	0.63023
	104.352	3.7644	1.23909	0.69205
	104.448	3.99006	1.30139	0.73957
	104.539	4.20774	1.36215	0.72384
	104.617	4.34802	1.44708	0.69923
	104.69	4.61114	1.47553	0.72501
	104.808	4.98937	1.49356	0.6997
	104.893	5.301	1.55322	0.68242
	104.956	5.32529	1.47843	0.6979
	105.061	5.71054	1.46898	0.67342
	105.149	6.06849	1.40658	0.656
	105.22	6.41291	1.29227	0.63303
	105.314	6.72101	1.25828	0.59808
	105.412	7.10597	1.19864	0.5484
	105.505	7.32173	1.06758	0.45027
	105.585	7.76942	0.99272	0.44389
	105.668	8.14244	0.90836	0.43552
	105.758	8.29687	0.76173	0.39841
	105.852	8.69365	0.69966	0.35253
	105.935	9.08501	0.61983	0.33507
	106.003	9.36168	0.49041	0.2184
	106.121	9.8523	0.47087	0.11429
	106.213	10.2269	0.3228	0.11602
	106.276	10.4541	0.17549	0.12275
	106.383	10.7983	0.13392	0.06893
	106.477	11.2191	0.03579	0.06902
	106.543	11.3647	-0.11377	0.06914
	106.636	11.6397	-0.15206	-0.06403
	106.743	11.7317	-0.24042	-0.06751
	106.83	12.2976	-0.24857	-0.06956
	106.906	12.6423	-0.48577	-0.16918
	106.994	12.7502	-0.58778	-0.21052
	107.08	13.0201	-0.65039	-0.23714
	107.174	13.2272	-0.74649	-0.28033
	107.263	13.4178	-0.86126	-0.3134
	107.326	13.579	-0.92387	-0.35597
	107.44	13.7932	-0.97117	-0.35598
	107.534	13.9273	-1.05291	-0.41198
	107.594	13.9996	-1.10774	-0.42441
	107.706	14.0991	-1.12277	-0.38778
	107.799	14.1815	-1.19775	-0.37458
	107.86	14.2358	-1.22044	-0.37307
	107.95	14.2503	-1.22982	-0.41288
	108.066	14.2503	-1.23822	-0.486
	108.147	14.2503	-1.23055	-0.47906
	108.221	14.227	-1.2373	-0.46848
	108.313	14.167	-1.27118	-0.481
	108.395	14.1008	-1.22708	-0.46624
	108.488	14.0005	-1.22241	-0.45553
	108.579	13.8514	-1.23782	-0.36194
	108.642	13.8301	-1.24265	-0.39896
	108.756	13.5904	-1.2436	-0.40602
	108.846	13.3763	-1.20845	-0.41754
	108.907	13.203	-1.16504	-0.40623
	109.017	12.9557	-1.15855	-0.40346
	109.111	12.6831	-1.13804	-0.40434
	109.174	12.5325	-1.0656	-0.40459
	109.262	12.2922	-1.0341	-0.37556
	109.428	11.9638	-0.9953	-0.35946
	109.509	11.6083	-0.92836	-0.35846
	109.573	11.3382	-0.86011	-0.35535
	109.669	11.033	-0.81976	-0.31781
	109.752	10.722	-0.76459	-0.29821
	109.838	10.4085	-0.67431	-0.25904
	109.928	9.987	-0.61414	-0.13265
	109.999	9.88916	-0.51097	-0.13493
	110.109	9.41277	-0.45433	-0.13718
	110.2	9.04083	-0.34562	-0.15336
	110.267	8.70819	-0.28137	-0.1366
	110.373	8.33339	-0.17367	-0.11472
	110.469	7.94615	-0.09967	-0.05663
	110.537	7.62864	0.01777	-0.04841
	110.62	7.37767	0.1011	0.0029
	110.738	6.93967	0.14239	0.02663
	110.82	6.572	0.30194	0.03429
	110.887	6.42301	0.38661	0.04341
	110.986	5.98424	0.40254	0.13075
	111.072	5.72161	0.5776	0.18959
	111.153	5.4454	0.70044	0.22557
	111.246	5.06852	0.77073	0.39546
	111.327	4.84551	0.9336	0.46735
	111.431	4.58038	1.10055	0.47535
	111.518	4.33519	1.23651	0.56838
	111.59	4.13708	1.37294	0.59687
	111.69	3.95237	1.46872	0.63844
	111.785	3.75571	1.53014	0.7235
	111.859	3.53363	1.62384	0.75466
	111.936	3.45834	1.64253	0.75054
	112.054	3.30125	1.64561	0.74196
	112.137	3.20065	1.53137	0.70432
	112.201	3.14768	1.41762	0.68562
	112.302	3.06029	1.35908	0.66213
	112.39	3.02665	1.2587	0.65197
	112.466	3.0037	1.12919	0.64043
	112.56	3.04701	1.10248	0.567
	112.65	3.07477	1.07714	0.59274
	112.747	3.17596	1.09805	0.6094
	112.831	3.2266	1.12821	0.62827
	112.909	3.33547	1.14736	0.60451
	113.004	3.44628	1.21781	0.65705
	113.1	3.63409	1.25862	0.69035
	113.179	3.853	1.2921	0.71709
	113.251	3.86667	1.39213	0.74562
	113.369	4.11727	1.43808	0.75187
	113.459	4.34801	1.55934	0.73936
	113.525	4.59616	1.59256	0.7843
	113.627	4.88971	1.6049	0.79157
	113.717	5.13071	1.59728	0.79213
	113.788	5.32319	1.56277	0.73374
	113.878	5.69631	1.54202	0.69944
	113.978	5.89505	1.49382	0.65646
	114.07	6.28958	1.41616	0.61202
	114.146	6.55842	1.34063	0.59109
	114.23	6.87085	1.25471	0.55983
	114.32	7.2839	1.19699	0.45534
	114.413	7.73406	1.14258	0.44597
	114.497	8.03241	0.98658	0.36086
	114.564	8.21642	0.90474	0.3238
	114.682	8.62133	0.88274	0.31808
	114.774	9.07005	0.69693	0.31029
	114.837	9.23296	0.56393	0.25598
	114.946	9.73613	0.54577	0.27006
	115.036	10.0189	0.43056	0.28021
	115.101	10.3952	0.31182	0.16761
	115.193	10.7545	0.25498	0.13517
	115.303	11.168	0.16068	0.12804
	115.389	11.2873	-0.03739	0.01213
	115.461	11.6029	-0.09496	-0.01043
	115.548	11.9762	-0.16124	-0.02341
	115.632	12.2716	-0.30489	-0.06492
	115.729	12.5922	-0.3602	-0.08024
	115.816	12.88	-0.42135	-0.15305
	115.878	12.9449	-0.56905	-0.21727
	116.042	13.2059	-0.59505	-0.22941
	116.132	13.4231	-0.73602	-0.26492
	116.192	13.5151	-0.82122	-0.30289
	116.304	13.7206	-0.85621	-0.312
	116.398	13.8801	-0.90077	-0.32229
	116.457	13.9961	-0.99423	-0.35798
	116.55	14.0829	-1.02855	-0.37178
	116.667	14.2062	-1.05676	-0.38261
	116.748	14.2354	-1.12619	-0.36545
	116.82	14.2502	-1.12721	-0.35938
	116.91	14.2503	-1.12765	-0.35158
	116.992	14.2503	-1.16199	-0.39277
	117.082	14.231	-1.16683	-0.39939
	117.174	14.1298	-1.16622	-0.39814
	117.239	14.0763	-1.13302	-0.3591
	117.352	14.0013	-1.13671	-0.36918
	117.444	13.8511	-1.14101	-0.39591
	117.507	13.7422	-1.11982	-0.42322
	117.618	13.5864	-1.10118	-0.41537
	117.71	13.4148	-1.08532	-0.40793
	117.774	13.2018	-1.03705	-0.30308
	117.862	13.0435	-1.02786	-0.33093
	117.978	12.7557	-1.02324	-0.33814
	118.06	12.4866	-0.94926	-0.3339
	118.13	12.3041	-0.91152	-0.32466
	118.226	11.9807	-0.90392	-0.31895
	118.31	11.7119	-0.82018	-0.30336
	118.397	11.4981	-0.74661	-0.32292
	118.489	11.186	-0.71003	-0.31443
	118.562	10.8833	-0.63353	-0.28263
	118.668	10.4606	-0.57854	-0.25873
	118.759	10.0664	-0.52081	-0.24205
	118.828	9.8636	-0.43562	-0.21304
	118.933	9.53079	-0.33599	-0.16561
	119.028	9.07382	-0.25948	-0.159
	119.096	8.65561	-0.09681	-0.09671
	119.175	8.58224	-0.05795	-0.00911
	119.292	8.14805	-0.04921	-0.01106
	119.376	7.71857	0.11537	-0.01437
	119.442	7.44413	0.2364	0.04968
	119.544	6.99517	0.2621	0.02809
	119.63	6.65122	0.33456	0.00737
	119.712	6.44765	0.48187	0.11101
	119.802	6.1099	0.52123	0.12671
	119.886	6.08183	0.61447	0.1305
	119.989	5.48031	0.62573	0.27215
	120.074	5.12955	0.86063	0.38296
	120.145	4.96286	1.0565	0.42054
	120.24	4.64855	1.12369	0.48489
	120.335	4.36314	1.25276	0.58601
	120.409	4.17581	1.45313	0.65812
	120.487	4.04904	1.53745	0.74637
	120.603	3.82179	1.61185	0.77065
	120.69	3.63125	1.67508	0.7527
	120.757	3.47308	1.6871	0.71631
	120.86	3.31949	1.6909	0.74506
	120.948	3.24947	1.61572	0.74553
	121.023	3.19098	1.51008	0.7346
	121.116	3.07328	1.44159	0.68504
	121.207	3.05543	1.26155	0.64916
	121.303	3.00563	1.22067	0.60244
	121.387	3.04885	1.17527	0.64873
	121.466	3.06494	1.12186	0.64541
	121.56	3.07691	1.10775	0.64297
	121.653	3.2036	1.11652	0.66772
	121.732	3.29952	1.20817	0.65754
	121.803	3.36993	1.22099	0.65546
	121.918	3.55924	1.22574	0.74031
	122.006	3.69665	1.321	0.70708
	122.069	3.87957	1.42376	0.71402
	122.178	4.09942	1.43465	0.77216
	122.268	4.34742	1.49014	0.78584
	122.337	4.42726	1.61318	0.82164
	122.43	4.69011	1.6198	0.77058
	122.564	5.01729	1.63026	0.77344
	122.669	5.32281	1.6149	0.79208
	122.745	5.64493	1.59066	0.74002
	122.83	5.81947	1.56741	0.71438
	122.919	6.11381	1.47897	0.66766
	123.012	6.4978	1.39355	0.61036
	123.094	6.89807	1.31845	0.56964
	123.159	6.93837	1.22891	0.5333
	123.276	7.4288	1.18804	0.48584
	123.367	7.83598	1.06179	0.47472
	123.429	8.19202	0.93907	0.46169
	123.533	8.59744	0.88972	0.40464
	123.627	9.0133	0.83449	0.39664
	123.691	9.37107	0.69524	0.34233
	123.784	9.52352	0.59083	0.24697
	123.893	9.97626	0.51211	0.20266
	123.977	10.391	0.37311	0.14882
	124.052	10.6649	0.26889	0.14981
	124.138	11.0778	0.23828	0.15499
	124.221	11.3224	0.11029	0.1581
	124.315	11.5931	-0.04075	0.059
	124.407	11.9634	-0.10558	0.01811
	124.467	12.2061	-0.21059	0.01325
	124.585	12.5299	-0.32499	-0.13196
	124.674	12.7168	-0.4094	-0.17953
	124.733	12.9363	-0.50569	-0.19631
	124.848	13.1897	-0.60489	-0.23213
	124.941	13.4121	-0.66202	-0.27272
	125	13.5987	-0.74448	-0.27562
	125.094	13.6484	-0.82308	-0.27519
	125.208	13.8494	-0.83777	-0.31786
	125.289	13.9995	-0.90319	-0.32221
	125.36	14.0485	-0.98337	-0.323
	125.449	14.1826	-0.99829	-0.35603
	125.531	14.2333	-1.04288	-0.35901
	125.621	14.25	-1.0655	-0.29422
	125.714	14.2503	-1.07609	-0.33977
	125.779	14.2503	-1.09122	-0.35938
	125.894	14.2386	-1.10233	-0.39308
	125.981	14.2233	-1.09947	-0.37859
	126.045	14.0997	-1.09701	-0.4044
	126.15	14.0136	-1.09236	-0.42539
	126.246	13.8935	-1.08655	-0.3961
	126.311	13.7115	-1.08054	-0.382
	126.399	13.6699	-1.06176	-0.37836
	126.513	13.4256	-1.0507	-0.37986
	126.596	13.2075	-1.0065	-0.2833
	126.665	13.0552	-0.98764	-0.28813
	126.762	12.8774	-0.97066	-0.32583
	126.845	12.6379	-0.93447	-0.30507
	126.931	12.3108	-0.88003	-0.29819
	127.023	11.9876	-0.82504	-0.29679
	127.098	11.9663	-0.76032	-0.27645
	127.205	11.513	-0.73827	-0.27127
	127.292	11.1994	-0.67261	-0.26851
	127.361	10.8907	-0.56766	-0.23641
	127.464	10.4717	-0.52615	-0.23077
	127.556	10.0743	-0.48703	-0.23878
	127.626	9.82113	-0.35999	-0.18598
	127.706	9.54932	-0.27283	-0.16537
	127.824	9.10106	-0.22129	-0.11914
	127.91	8.67673	-0.06147	-0.0476
	127.978	8.46099	0.06855	-0.04068
	128.079	8.03349	0.08794	-0.03361
	128.165	7.7265	0.20852	0.08028
	128.245	7.38943	0.31528	0.09972
	128.339	7.01105	0.35631	0.10752
	128.423	6.65556	0.43671	0.13656
	128.524	6.4164	0.53547	0.17416
	128.606	6.0598	0.60645	0.19515
	128.68	5.76236	0.70294	0.1962
	128.778	5.51629	0.85683	0.19659
	128.874	5.11025	0.94177	0.32673
	128.95	4.85094	1.07603	0.43614
	129.025	4.69324	1.26125	0.45687
	129.189	4.36772	1.30106	0.59101
	129.276	4.10862	1.51193	0.69751
	129.341	4.01185	1.70253	0.73712
	129.447	3.78833	1.7223	0.81194
	129.534	3.61539	1.79692	0.78994
	129.609	3.46416	1.7843	0.78904
	129.698	3.32041	1.76683	0.78792
	129.791	3.20399	1.74054	0.74839
	129.885	3.15335	1.55073	0.7147
	129.967	3.0642	1.51165	0.66825
	130.048	3.03931	1.47444	0.5982
	130.14	3.00098	1.33981	0.59728
	130.237	3.04852	1.3261	0.59368
	130.317	3.07386	1.31433	0.64123
	130.388	3.07503	1.29279	0.65673
	130.504	3.213	1.30079	0.67021
	130.594	3.29972	1.33903	0.6637
	130.657	3.39239	1.38296	0.66604
	130.765	3.59535	1.43861	0.66694
	130.856	3.84526	1.50262	0.66793
	130.924	3.9859	1.62289	0.78782
	131.016	4.09731	1.67974	0.7952
	131.118	4.34734	1.72252	0.84661
	131.207	4.61346	1.74493	0.81105
	131.286	4.76142	1.76666	0.80595
	131.37	5.11333	1.77548	0.79578
	131.457	5.32232	1.7606	0.85733
	131.552	5.67537	1.7116	0.81217
	131.636	6.0332	1.6786	0.77001
	131.7	6.25911	1.59983	0.6656
	131.819	6.54406	1.51723	0.61189
	131.906	6.90227	1.42357	0.56481
	131.967	7.18472	1.30817	0.57348
	132.077	7.56431	1.20256	0.5427
	132.169	7.95669	1.13101	0.49946
	132.232	8.25091	1.01225	0.4546
	132.326	8.57861	0.95209	0.40594
	132.437	9.24402	0.92716	0.36736
	132.52	10.4916	0.62197	0.24233
	132.593	11.1276	0.27044	0.13618
	132.679	12.399	0.21141	0.09416
	132.761	13.3391	-0.18226	-0.20665
	132.859	13.8793	-0.63986	-0.29326
	132.95	14.2496	-0.70504	-0.29603
	133.01	14.25	-0.84932	-0.31252
	133.127	14.2502	-0.88151	-0.34733
	133.222	14.2502	-0.99375	-0.34902
	133.281	14.2503	-1.03426	-0.3516
	133.395	14.2503	-1.03578	-0.35936
	133.489	14.2503	-1.04519	-0.36166
	133.55	14.2503	-1.05509	-0.36392
	133.64	14.2503	-1.07532	-0.36843
	133.759	14.2503	-1.11464	-0.37187
	133.839	14.2503	-1.10249	-0.3757
	133.909	14.2503	-1.10338	-0.39621
	134.003	14.2503	-1.10602	-0.40747
	134.085	14.2503	-1.11158	-0.43903
	134.176	14.2503	-1.1192	-0.52163
	134.269	14.2503	-1.13094	-0.44758
	134.336	14.2503	-1.14459	-0.40427
	134.445	14.2503	-1.14597	-0.41031
	134.531	14.2503	-1.14385	-0.40564
	134.596	14.2503	-1.16676	-0.40378
	134.706	14.2503	-1.15165	-0.38704
	134.799	14.2503	-1.11773	-0.39579
	134.864	14.2503	-1.15165	-0.39974
	134.944	14.2503	-1.1709	-0.43111
	135.062	14.2504	-1.19047	-0.43512
	135.144	14.2503	-1.15532	-0.45374
	135.21	14.2503	-1.15442	-0.51114
	135.308	14.2503	-1.15384	-0.51699
	135.392	14.2503	-1.1725	-0.4459
	135.478	14.2503	-1.17492	-0.45671
	135.569	14.2504	-1.17781	-0.44037
	135.66	14.2503	-1.19444	-0.41068
	135.802	14.2503	-1.18707	-0.42043
	135.882	14.2504	-1.17437	-0.43898
	135.953	14.2503	-1.19111	-0.4517
	136.057	14.2504	-1.20368	-0.53106
	136.148	14.2504	-1.21468	-0.50905
	136.22	14.2504	-1.19855	-0.50507
	136.301	14.2504	-1.20631	-0.46203
	136.417	14.2504	-1.21061	-0.47627
	136.503	14.2504	-1.22226	-0.47112
	136.571	14.2462	-1.25799	-0.43225
	136.671	13.1811	-1.2276	-0.38589
	136.758	12.3111	-0.98056	-0.35339
	136.839	11.7526	-0.83504	-0.31517
	136.929	10.884	-0.75502	-0.26381
	137.015	10.072	-0.58708	-0.23005
	137.115	9.47964	-0.36695	-0.16123
	137.197	8.83299	-0.24865	-0.05865
	137.273	8.30441	-0.11327	-0.0409
	137.37	7.80544	0.06042	-0.02235
	137.463	7.16421	0.17012	0.03344
	137.54	6.60969	0.33476	0.04554
	137.616	6.41231	0.50338	0.06924
	137.734	5.81757	0.52841	0.15878
	137.819	5.31822	0.76326	0.2301
	137.882	5.06063	1.02739	0.29242
	137.987	4.62277	1.12114	0.48337
	138.076	4.24497	1.31565	0.65707
	138.15	3.98436	1.59054	0.69161
	138.243	3.72819	1.67001	0.77796
	138.337	3.37805	1.74164	0.68429
	138.43	3.11622	1.57806	0.64244
	138.508	3.00157	1.31643	0.5507
	138.589	3.00014	1.19584	0.45885
	138.681	3.00012	1.04552	0.43784
	138.775	3.0001	1.01918	0.42955
	138.856	3.00009	1.0075	0.41951
	138.925	3.00009	1.00826	0.4271
	139.042	3.00008	0.99951	0.43705
	139.13	3.00007	0.98931	0.45347
	139.192	3.00007	1.01004	0.45118
	139.3	3.00006	1.01403	0.40825
	139.393	3.00006	1.01697	0.42856
	139.461	3.00005	1.02083	0.44302
	139.554	3.00006	1.03386	0.46711
	139.658	3.00005	1.05005	0.43556
	139.746	3.00004	1.0442	0.42888
	139.823	3.00004	1.03999	0.42332
	139.909	3.00004	1.04232	0.40703
	139.995	3.00004	1.04525	0.41526
	140.089	3.00003	1.04832	0.41759
	140.177	3.00004	1.05736	0.43334
	140.242	3.00004	1.06233	0.43795
	140.355	3.00004	1.0638	0.44086
	140.448	3.00003	1.04988	0.44836
	140.51	3.00003	1.04472	0.46477
	140.619	3.00003	1.04593	0.47013
	140.71	3.00002	1.04942	0.46719
	140.773	3.00003	1.07779	0.44188
	140.865	3.00002	1.0715	0.42296
	140.979	3.1449	1.06272	0.39487
	141.062	4.48859	1.10861	0.42906
	141.134	5.70605	1.17296	0.42588
	141.225	7.08339	1.22018	0.31572
	141.307	8.10634	0.81659	0.1592
	141.402	9.35964	0.57628	0.11798
	141.494	9.97995	0.38982	0.04607
	141.555	10.1516	0.17577	0.03997
	141.671	10.6762	0.12143	0.01915
	141.765	11.0867	-0.01434	-0.02215
	141.826	11.2541	-0.13982	-0.05089
	141.937	11.5959	-0.23352	-0.14649
	142.032	11.9725	-0.30753	-0.255
	142.093	12.2946	-0.44471	-0.29604
	142.182	12.3545	-0.53674	-0.32208
	142.347	12.7354	-0.57918	-0.29692
	142.429	12.9604	-0.75527	-0.37352
	142.496	13.1913	-0.89503	-0.39228
	142.592	13.4178	-0.91707	-0.48243
	142.674	13.5915	-0.99559	-0.51608
	142.762	13.6501	-1.09334	-0.52177
	142.854	13.852	-1.13484	-0.54039
	142.923	13.9619	-1.21166	-0.59054
	143.033	14.0914	-1.25464	-0.54028
	143.12	14.1963	-1.2827	-0.49145
	143.186	14.2262	-1.30891	-0.59289
	143.294	14.2501	-1.32134	-0.61275
	143.387	14.2503	-1.333	-0.61864
	143.453	14.2503	-1.36204	-0.64356
	143.537	14.2503	-1.38172	-0.61339
	143.655	14.2238	-1.38688	-0.59989
	143.739	14.0965	-1.3688	-0.57428
	143.809	14.0068	-1.39171	-0.542
	143.907	13.8565	-1.3912	-0.55114
	143.992	13.6905	-1.3853	-0.57356
	144.076	13.6509	-1.32698	-0.59263
	144.169	13.4254	-1.31609	-0.60398
	144.247	13.2133	-1.29568	-0.61994
	144.353	12.9694	-1.25794	-0.58127
	144.436	12.7938	-1.23235	-0.57832
	144.506	12.6313	-1.20226	-0.56097
	144.606	12.3071	-1.15523	-0.61687
	144.7	11.9844	-1.12515	-0.5668
	144.772	11.6352	-1.08636	-0.51427
	144.853	11.6018	-0.98997	-0.48609
	144.967	11.2014	-0.97328	-0.48093
	145.051	10.8013	-0.86804	-0.47726
	145.114	10.5585	-0.78486	-0.41756
	145.217	10.1389	-0.73721	-0.38876
	145.305	9.80045	-0.65175	-0.38174
	145.384	9.48897	-0.534	-0.35809
	145.474	9.15156	-0.48784	-0.32469
	145.559	8.71217	-0.44272	-0.30325
	145.655	8.42399	-0.2434	-0.24929
	145.74	8.18933	-0.18855	-0.26938
	145.817	7.70901	-0.15757	-0.25126
	145.913	7.39268	0.00521	-0.18873
	146.009	7.01005	0.08044	-0.13864
	146.087	6.62627	0.13458	-0.1013
	146.161	6.55216	0.21395	-0.04065
	146.275	6.04275	0.25244	0.00231
	146.362	5.71175	0.51335	0.00619
	146.428	5.46535	0.62619	0.07941
	146.533	5.13483	0.66748	0.25851
	146.622	4.90604	0.89459	0.26828
	146.695	4.66698	1.07846	0.28155
	146.788	4.35115	1.16279	0.47572
	146.885	4.20387	1.30789	0.48893
	146.978	3.95595	1.41179	0.49928
	147.06	3.77637	1.50486	0.62858
	147.141	3.65324	1.59281	0.66464
	147.231	3.46201	1.59201	0.67294
	147.327	3.30365	1.57781	0.69183
	147.408	3.20399	1.53439	0.71381
	147.476	3.20014	1.48478	0.66694
	147.59	3.06369	1.47407	0.54367
	147.681	3.03833	1.31305	0.54574
	147.744	3.00172	1.21931	0.53408
	147.852	3.04943	1.21071	0.52036
	147.945	3.07408	1.17277	0.55355
	148.012	3.09245	1.19513	0.5707
	148.101	3.19985	1.20826	0.5877
	148.208	3.30122	1.22921	0.59646
	148.296	3.44752	1.27916	0.60149
	148.371	3.58296	1.32812	0.67102
	148.458	3.7423	1.38153	0.69955
	148.544	3.87463	1.52132	0.71637
	148.639	4.0994	1.55203	0.75703
	148.727	4.34867	1.58718	0.72537
	148.79	4.35479	1.65095	0.71285
	148.956	4.72082	1.65565	0.76684
	149.048	5.08332	1.66968	0.74355
	149.108	5.31265	1.63752	0.71333
	149.222	5.68109	1.62016	0.68522
	149.313	6.06687	1.60128	0.63853
	149.375	6.361	1.46893	0.61349
	149.468	6.49906	1.40136	0.59864
	149.582	6.90481	1.35087	0.58241
	149.663	7.31938	1.20235	0.57695
	149.738	7.62974	1.10416	0.49454
	149.831	8.09055	1.07907	0.42685
	149.911	8.34356	0.98916	0.41267
	150.007	8.61991	0.85266	0.35137
	150.1	9.06439	0.78679	0.28396
	150.161	9.30455	0.67876	0.2615
	150.276	9.71213	0.58794	0.23273
	150.369	10.012	0.48829	0.20368
	150.43	10.3325	0.35613	0.17983
	150.535	10.7325	0.27629	0.16598
	150.628	11.139	0.21815	0.11034
	150.691	11.4015	0.08705	0.0663
	150.78	11.5908	-0.02183	0.0348
	150.896	11.9687	-0.06281	-0.05158
	150.978	12.2953	-0.23586	-0.08565
	151.049	12.3619	-0.33902	-0.13369
	151.141	12.7259	-0.36714	-0.23149
	151.224	12.9725	-0.50368	-0.18498
	151.314	13.1919	-0.60759	-0.19303
	151.398	13.3932	-0.64565	-0.23197
	151.469	13.6159	-0.71018	-0.25822
	151.58	13.6586	-0.83491	-0.26089
	151.67	13.8497	-0.87287	-0.316
	151.737	13.9981	-0.91587	-0.31257
	151.844	14.073	-0.97554	-0.33182
	151.937	14.1671	-0.99885	-0.37184
	152.005	14.237	-1.02728	-0.41619
	152.088	14.2491	-1.07513	-0.4133
	152.206	14.2503	-1.0767	-0.41033
	152.29	14.2503	-1.07206	-0.41542
	152.361	14.2412	-1.09565	-0.40423
	152.46	14.2181	-1.0887	-0.40026
	152.547	14.0927	-1.08006	-0.36986
	152.634	14.0045	-1.06861	-0.36161
	152.726	13.9152	-1.05659	-0.36011
	152.805	13.8256	-1.03627	-0.37306
	152.908	13.5887	-1.02195	-0.36563
	152.995	13.4186	-0.99107	-0.36662
	153.067	13.2498	-0.96789	-0.38825
	153.167	13.0111	-0.93914	-0.41611
	153.262	12.7366	-0.91615	-0.40275
	153.335	12.4791	-0.86856	-0.3169
	153.414	12.3083	-0.8227	-0.32776
	153.531	11.9806	-0.80259	-0.32955
	153.618	11.6106	-0.74685	-0.2708
	153.686	11.5483	-0.66478	-0.28512
	153.789	11.143	-0.65017	-0.26947
	153.875	10.8069	-0.54559	-0.23347
	153.952	10.44	-0.47421	-0.24802
	154.04	10.1348	-0.43125	-0.25553
	154.129	9.63006	-0.34634	-0.26295
	154.228	9.4314	-0.2275	-0.09457
	154.308	9.05871	-0.15837	-0.05789
	154.386	8.67495	-0.07198	-0.05038
	154.481	8.39013	0.04584	-0.04397
	154.575	8.03435	0.10337	-0.00783
	154.652	7.66569	0.18358	0.00019494
	154.724	7.44332	0.29265	0.00538
	154.841	6.98157	0.3076	0.00685
	154.929	6.54781	0.47173	0.09416
	154.995	6.40313	0.56478	0.09558
	155.093	5.99921	0.61327	0.10692
	155.183	5.66519	0.73484	0.20931
	155.255	5.43162	0.89993	0.27986
	155.348	5.14621	0.97378	0.32863
	155.477	4.83916	1.07127	0.42313
	155.584	4.60226	1.28968	0.55623
	155.659	4.35199	1.41037	0.60926
	155.742	4.10382	1.4873	0.6772
	155.832	3.94866	1.65565	0.76686
	155.924	3.75883	1.7122	0.79045
	156.008	3.56419	1.7494	0.8207
	156.075	3.45335	1.7796	0.7253
	156.193	3.30151	1.7481	0.73013
	156.28	3.20071	1.68378	0.74702
	156.341	3.13329	1.57504	0.69057
	156.452	3.05984	1.50785	0.66722
	156.544	3.01257	1.45453	0.64416
	156.609	3.00233	1.26804	0.67516
	156.7	3.047	1.26898	0.65389
	156.804	3.07378	1.26968	0.64373
	156.889	3.19069	1.27813	0.64726
	156.965	3.19989	1.30054	0.61653
	157.053	3.30789	1.30856	0.61838
	157.138	3.45142	1.36684	0.64329
	157.232	3.63513	1.4336	0.72112
	157.321	3.83935	1.47028	0.74527
	157.383	4.04348	1.5499	0.79333
	157.502	4.10345	1.6405	0.80313
	157.595	4.3491	1.68422	0.81902
	157.655	4.62069	1.72625	0.83897
	157.767	4.81338	1.75456	0.81686
	157.861	5.10075	1.75169	0.81465
	157.922	5.39175	1.73761	0.81202
	158.014	5.64199	1.70516	0.74639
	158.129	6.0456	1.70075	0.73014
	158.209	6.48188	1.59909	0.63266
	158.284	6.59571	1.43189	0.58831
	158.377	6.97379	1.3906	0.57943
	158.458	7.33761	1.30341	0.56996
	158.55	7.71673	1.17126	0.49907
	158.642	8.01046	1.11741	0.50652
	158.705	8.44717	1.05778	0.5105
	158.821	8.7081	0.90585	0.41182
	158.915	9.52655	0.76385	0.23424
	158.978	10.6806	0.66878	0.21584
	159.085	11.4751	0.22452	0.13309
	159.185	12.5482	-0.02303	-0.17975
	159.248	13.5915	-0.22632	-0.22418
	159.335	13.7729	-0.49926	-0.30175
	159.452	14.2501	-0.63979	-0.27975
	159.534	14.2502	-0.92237	-0.30184
	159.606	14.2502	-0.94722	-0.31663
	159.703	14.2502	-0.96322	-0.34874
	159.786	14.2503	-0.9968	-0.3617
	159.874	14.2503	-1.00407	-0.37118
	159.968	14.2503	-1.00994	-0.39192
	160.04	14.2503	-1.02092	-0.38432
	160.15	14.2503	-1.03199	-0.37881
	160.239	14.2503	-1.05512	-0.41631
	160.306	14.2503	-1.0455	-0.39681
	160.408	14.2503	-1.06154	-0.38072
	160.502	14.2503	-1.07557	-0.33539
	160.57	14.2503	-1.07187	-0.38626
	160.653	14.2503	-1.08257	-0.39904
	160.767	14.2503	-1.08867	-0.42807
	160.852	14.2503	-1.07818	-0.41137
	160.921	14.2503	-1.08018	-0.40936
	161.02	14.2503	-1.08023	-0.40322
	161.106	14.2503	-1.09452	-0.4265
	161.188	14.2503	-1.10061	-0.42559
	161.28	14.2503	-1.09891	-0.42358
	161.362	14.2503	-1.08907	-0.42314
	161.465	14.2503	-1.09693	-0.47627
	161.546	14.2503	-1.09837	-0.46576
	161.619	14.2503	-1.09688	-0.45072
	161.718	14.2503	-1.08343	-0.4148
	161.814	14.2504	-1.09511	-0.45664
	161.888	14.2503	-1.12522	-0.42083
	161.966	14.2504	-1.10304	-0.38468
	162.131	14.2504	-1.09972	-0.41496
	162.217	14.2503	-1.11624	-0.41966
	162.282	14.2503	-1.13227	-0.4213
	162.384	14.2504	-1.12847	-0.43764
	162.471	14.2503	-1.12003	-0.45818
	162.547	14.2503	-1.11932	-0.46494
	162.639	14.2503	-1.12708	-0.46451
	162.729	14.2503	-1.13513	-0.45948
	162.826	14.2503	-1.16392	-0.4562
	162.91	14.2503	-1.14545	-0.45388
	162.989	14.2504	-1.13412	-0.42467
	163.084	13.8823	-1.12814	-0.38785
	163.179	12.8961	-1.01828	-0.28635
	163.259	11.9256	-0.93486	-0.19533
	163.332	11.4293	-0.75452	-0.18708
	163.446	10.5329	-0.62636	-0.22986
	163.533	9.72368	-0.44694	-0.18609
	163.597	9.23787	-0.27501	-0.15939
	163.703	8.60923	-0.11955	-0.12137
	163.792	7.91145	-0.00803	-0.00131
	163.862	7.35299	0.20899	0.03833
	163.955	7.07234	0.29543	0.06721
	164.052	6.46022	0.32885	0.15603
	164.142	5.93651	0.60564	0.21966
	164.222	5.67648	0.81986	0.232
	164.305	5.15026	0.86455	0.35586
	164.394	4.75844	1.10241	0.55114
	164.488	4.53145	1.409	0.59971
	164.572	4.16406	1.49384	0.6578
	164.638	3.78241	1.64448	0.78128
	164.756	3.53297	1.76604	0.81054
	164.846	3.26458	1.70578	0.79559
	164.908	3.03249	1.62446	0.60579
	165.018	3.00023	1.15622	0.51919
	165.108	3.00014	1.0842	0.39908
	165.173	3.00011	1.02079	0.41849
	165.266	3.0001	0.97553	0.42205
	165.371	3.00009	0.97292	0.39972
	165.454	3.00009	0.96121	0.38668
	165.527	3.00008	0.96874	0.39256
	165.617	3.00007	0.97323	0.40885
	165.701	3.00007	0.97974	0.40932
	165.798	3.00007	0.98626	0.43111
	165.887	3.00006	0.99413	0.45955
	165.949	3.00006	1.00777	0.43801
	166.064	3.00005	1.00421	0.44898
	166.159	3.00005	0.99152	0.45769
	166.219	3.00004	1.03231	0.46945
	166.333	3.00004	1.03605	0.47652
	166.427	3.00005	1.03982	0.48213
	166.487	3.00004	1.01328	0.4438
	166.579	3.00004	1.03191	0.44715
	166.695	3.00003	1.04408	0.45548
	166.775	3.00004	1.05609	0.45894
	166.849	3.00003	1.04125	0.45161
	166.94	3.00004	1.03708	0.44487
	167.021	3.00003	1.06136	0.43609
	167.113	3.00003	1.0546	0.45981
	167.204	3.00003	1.05233	0.47406
	167.269	3.00003	1.05261	0.49378
	167.381	3.00003	1.05434	0.46153
	167.468	3.70947	1.06142	0.45912
	167.531	4.7821	1.10144	0.52397
	167.64	6.18572	1.17348	0.42805
	167.732	7.71702	1.17434	0.38952
	167.796	8.93421	0.81788	0.26784
	167.883	9.52211	0.53395	0.24353
	167.997	10.9134	0.41272	-0.00705
	168.079	12.045	-0.02374	-0.20304
	168.151	12.6291	-0.45365	-0.22766
	168.247	13.7865	-0.5137	-0.39456
	168.331	14.2486	-0.92594	-0.47845
	168.418	14.2501	-1.13268	-0.49768
	168.509	14.2502	-1.17027	-0.53032
	168.594	14.2502	-1.233	-0.55585
	168.738	14.2502	-1.28255	-0.55772
	168.825	14.2502	-1.30329	-0.55967
	168.893	14.2503	-1.32383	-0.5617
	168.998	14.2503	-1.32025	-0.56185
	169.092	14.2503	-1.32889	-0.56203
	169.163	14.2503	-1.34634	-0.58261
	169.245	14.2503	-1.37073	-0.57834
	169.358	14.2503	-1.3736	-0.56138
	169.442	14.2503	-1.35732	-0.60446
	169.511	14.2503	-1.38283	-0.6008
	169.609	14.2503	-1.38133	-0.59753
	169.696	14.2503	-1.37879	-0.64412
	169.778	14.2503	-1.37227	-0.63617
	169.867	14.2503	-1.38512	-0.63269
	169.95	14.2503	-1.40153	-0.63747
	170.053	14.2503	-1.41879	-0.62409
	170.137	14.2503	-1.41719	-0.62211
	170.211	14.2503	-1.41576	-0.60652
	170.308	14.2503	-1.42251	-0.63295
	170.403	14.2503	-1.4257	-0.62521
	170.477	14.2503	-1.42849	-0.60463
	170.554	14.2503	-1.42472	-0.60256
	170.671	14.2503	-1.42688	-0.61575
	170.757	14.2503	-1.43546	-0.63553
	170.822	14.2503	-1.4387	-0.6293
	170.925	14.2503	-1.43807	-0.62487
	171.013	14.2503	-1.43742	-0.61839
	171.088	14.2503	-1.41088	-0.6463
	171.181	14.2504	-1.42278	-0.64871
	171.274	14.2503	-1.42937	-0.64224
	171.369	14.2504	-1.4649	-0.72763
	171.452	14.2503	-1.43237	-0.69183
	171.532	14.2504	-1.42582	-0.6391
	171.625	14.2503	-1.44533	-0.67643
	171.718	14.2504	-1.4503	-0.61952
	171.798	14.2445	-1.44614	-0.57765
	171.869	13.7354	-1.42251	-0.60719
	171.986	12.7216	-1.28305	-0.54188
	172.075	11.8558	-1.15678	-0.5312
	172.139	11.2116	-1.02604	-0.50844
	172.245	10.5075	-0.82654	-0.49135
	172.337	9.66625	-0.71119	-0.45506
	172.407	8.97407	-0.52746	-0.37314
	172.499	8.73379	-0.41094	-0.29662
	172.598	8.02244	-0.29668	-0.25825
	172.687	7.35657	-0.0634	-0.2126
	172.765	6.84058	0.08995	-0.10203
	172.849	6.43189	0.23469	-0.06392
	172.937	6.0151	0.41513	-0.01676
	173.031	5.50996	0.53688	0.08535
	173.116	5.07377	0.72352	0.09302
	173.181	4.9192	0.97688	0.23938
	173.299	4.44145	1.01586	0.30795
	173.389	4.04241	1.32521	0.41179
	173.451	3.85392	1.49491	0.52862
	173.558	3.4795	1.50339	0.68374
	173.65	3.18512	1.52923	0.68814
	173.714	3.03469	1.2034	0.69117
	173.803	3.00018	1.05407	0.45663
	173.914	3.00013	0.8513	0.40502
	173.998	3.00011	0.77999	0.39626
	174.075	3.0001	0.78299	0.38622
	174.165	3.00009	0.78528	0.36913
	174.248	3.00008	0.7903	0.36392
	174.343	3.00008	0.78235	0.35443
	174.433	3.00007	0.77723	0.35202
	174.493	3.00006	0.80612	0.37447
	174.612	3.00006	0.80822	0.30764
	174.707	3.00005	0.8139	0.31572
	174.766	3.00006	0.81117	0.37736
	174.881	3.00005	0.83334	0.37582
	174.975	3.00005	0.85499	0.38302
	175.035	3.00004	0.83574	0.39754
	175.127	3.00003	0.82845	0.39976
	175.288	3.00004	0.82426	0.41415
	175.37	3.00003	0.84955	0.43018
	175.439	3.00003	0.86922	0.41389
	175.533	3.00004	0.87411	0.4248
	175.615	3.00003	0.86111	0.4386
	175.705	3.00003	0.87444	0.42577
	175.797	3.00003	0.87802	0.41244
	175.863	3.00003	0.87543	0.35897
	175.976	3.00003	0.87988	0.3954
	176.065	3.00003	0.88149	0.41202
	176.129	3.00004	0.87921	0.42656
	176.237	3.00003	0.90363	0.41203
	176.337	4.14771	0.93901	0.42113
[truncated: 38,001 more rows]

## Sheet: Fig. 3d
		skyrmion state			saturation state
	n	recognition rate for the current waveform	recognition rate for the last waveform	recognition rate for the second-to-last waveform	recognition rate for the current waveform	recognition rate for the last waveform	recognition rate for the second-to-last waveform
	4	0.94616	0.68094	0.48668	0.91861	0.71064	0.54059
	5	0.97791	0.81357	0.48728	0.95777	0.73823	0.53866
	6	0.94806	0.79148	0.53653	0.96733	0.72454	0.54013
	7	1	0.79668	0.51978	0.98369	0.78396	0.55019
	8	1	0.93087	0.55381	0.99747	0.75878	0.55003
	9	1	0.95478	0.54013	0.9975	0.74627	0.57038
	10	1	0.93214	0.55897	1	0.77005	0.57036
	12	1	0.90709	0.59535	1	0.79396	0.60288
	13	1	0.95987	0.56785	1	0.78889	0.58025
	15	1	0.97494	0.59785	1	0.80399	0.56009
	17	1	0.97987	0.57801	1	0.80142	0.56272
	20	1	0.96731	0.58788	0.9975	0.80902	0.54759
	25	1	0.98994	0.56778	1	0.83665	0.56278
	34	1	0.9925	0.60816	1	0.87946	0.58025
	50	1	0.98997	0.67339	1	0.94484	0.58051
	100	1	0.9925	0.6307	1	0.93965	0.61307

## Sheet: Fig. 4a
	time (s)	Input V(t) (kV/cm)	Output Vxy (mV)
	-3.4e-06	1.91316	19.8553
	0.07629	1.91258	19.8644
	0.15259	2.36337	19.8611
	0.22888	2.71559	21.0393
	0.30518	2.58539	21.1287
	0.38147	2.32742	21.4343
	0.45777	2.32101	21.8783
	0.53406	1.46867	21.8415
	0.61035	0.76402	21.5052
	0.68665	0.2481	13.6027
	0.76294	1.10963	15.0737
	0.83924	2.85492	20.1864
	0.91553	2.85356	22.4205
	0.99183	3.01924	22.4946
	1.06812	1.83932	22.6426
	1.14442	0.99825	22.7115
	1.22071	1.75611	22.1117
	1.29701	3.4185	23.4349
	1.3733	3.29656	24.8199
	1.4496	1.82961	24.8485
	1.52589	3.25635	24.6962
	1.60219	4.17609	24.7643
	1.67848	3.74509	26.5082
	1.75478	2.61681	26.9164
	1.83107	2.49777	26.9769
	1.90737	1.89809	26.9617
	1.98366	2.5084	26.8297
	2.05996	3.10986	27.1405
	2.13625	2.97107	27.3394
	2.21255	2.24267	27.3976
	2.28884	2.24278	27.2022
	2.36513	2.25579	27.1597
	2.44143	2.237	27.1876
	2.51772	2.21232	27.2109
	2.59402	2.21096	27.2265
	2.67031	2.04083	27.2229
	2.74661	2.38753	27.2314
	2.8229	2.64181	27.2428
	2.8992	2.6862	27.3459
	2.97549	2.78321	27.3742
	3.05179	2.76538	27.4265
	3.12808	2.42801	27.4175
	3.20438	3.13143	27.4005
	3.28067	3.55278	27.5566
	3.35697	2.86899	28.0717
	3.43326	1.11484	27.529
	3.50956	1.16608	26.6631
	3.58585	1.79418	26.4915
	3.66215	2.33816	26.5193
	3.73844	2.78593	26.8713
	3.81474	2.54607	26.964
	3.89103	1.25	27.0396
	3.96733	2.00503	26.6424
	4.04362	3.35111	26.5997
	4.11991	3.04972	27.332
	4.19621	2.70211	27.6328
	4.2725	2.59926	27.7688
	4.3488	2.01955	27.7467
	4.42509	2.23584	27.6446
	4.50139	2.56596	27.7018
	4.57768	2.19912	27.7296
	4.65398	1.70696	27.7702
	4.73027	1.64973	27.8415
	4.80657	1.01441	27.4801
	4.88286	1.95502	26.7474
	4.95916	2.81534	26.7949
	5.03545	2.84217	27.4137
	5.11175	2.88932	27.5807
	5.18804	2.83857	27.6817
	5.26434	2.24771	27.7843
	5.34063	2.18788	27.8701
	5.41693	2.14309	27.915
	5.49322	1.49892	27.9544
	5.56952	0.52256	24.2761
	5.64581	0.58015	17.6103
	5.72211	1.51891	19.157
	5.7984	1.66065	21.2214
	5.8747	1.79537	22.7827
	5.95099	2.01686	24.2464
	6.02728	2.33291	24.3776
	6.10358	2.42298	25.4937
	6.17987	3.21724	26.2535
	6.25617	2.47326	26.7619
	6.33246	1.75804	27.165
	6.40876	1.67981	27.4771
	6.48505	1.56426	27.5812
	6.56135	1.632	27.6501
	6.63764	2.89477	27.7183
	6.71394	2.41383	27.8907
	6.79023	2.05391	28.0206
	6.86653	1.72822	28.1243
	6.94282	1.10853	28.2709
	7.01912	1.13818	28.3516
	7.09541	3.09544	28.0536
	7.17171	2.11166	28.1756
	7.248	1.49726	28.2935
	7.3243	1.57696	28.6056
	7.40059	1.72648	28.6894
	7.47689	1.72006	28.7222
	7.55318	1.36496	28.6169
	7.62948	1.70196	28.4945
	7.70577	1.93088	28.5995
	7.78206	2.17656	28.702
	7.85836	2.68265	28.7697
	7.93465	2.68728	28.907
	8.01095	2.31174	29.1553
	8.08724	1.82599	29.1266
	8.16354	1.49979	29.0398
	8.23983	1.07417	29.0008
	8.31613	0.35517	22.8095
	8.39242	0.43471	20.1117
	8.46872	2.81951	22.3612
	8.54501	2.90857	23.6941
	8.62131	2.97627	23.9603
	8.6976	2.35052	24.1771
	8.7739	1.06403	24.4403
	8.85019	1.05308	24.2926
	8.92649	3.34722	24.5947
	9.00278	2.39355	25.6176
	9.07908	1.84721	26.011
	9.15537	2.45979	26.3168
	9.23167	4.06894	26.3435
	9.30796	3.87881	26.9066
	9.38426	2.59647	27.3234
	9.46055	2.18057	27.9757
	9.53684	1.91478	28.0603
	9.61314	2.2071	28.0806
	9.68943	3.05438	28.2771
	9.76573	2.86101	28.5011
	9.84202	2.24552	28.5215
	9.91832	2.25245	28.5555
	9.99461	2.25262	28.5642
	10.0709	2.24626	28.5998
	10.1472	2.21168	28.6305
	10.2235	2.16789	28.6865
	10.2998	2.04347	28.6952
	10.3761	2.34831	28.6996
	10.4524	2.61716	28.697
	10.5287	2.64774	28.7929
	10.605	2.75118	28.8272
	10.6813	2.65173	28.8209
	10.7576	2.41707	28.8421
	10.8339	2.92913	28.8331
	10.9101	3.47375	29.0088
	10.9864	3.15096	29.324
	11.0627	1.1763	29.3741
	11.139	1.43489	29.1874
	11.2153	1.82273	29.2569
	11.2916	2.267	29.2378
	11.3679	2.76094	29.1472
	11.4442	2.5446	29.3204
	11.5205	1.3079	29.401
	11.5968	2.09365	29.3475
	11.6731	3.29138	29.1855
	11.7494	3.01322	29.0771
	11.8257	2.67409	29.418
	11.902	2.60485	29.4855
	11.9783	2.02528	29.5494
	12.0546	2.27126	29.6845
	12.1309	2.54899	29.7783
	12.2072	2.20931	29.8148
	12.2835	1.73211	29.7736
	12.3598	1.68055	29.7635
	12.436	1.09057	29.763
	12.5123	1.95616	29.7154
	12.5886	2.78124	29.6319
	12.6649	2.80848	29.8539
	12.7412	2.84683	29.9905
	12.8175	2.8059	30.1167
	12.8938	2.24033	30.1585
	12.9701	2.1805	30.1595
	13.0464	2.13673	30.1514
	13.1227	1.5648	30.1739
	13.199	0.61443	29.9718
	13.2753	0.67178	23.9004
	13.3516	1.55618	25.1336
	13.4279	1.7021	28.3062
	13.5042	1.82508	28.855
	13.5805	1.99808	29.2594
	13.6568	2.32582	29.2733
	13.7331	2.33087	29.3909
	13.8094	3.15931	29.7137
	13.8857	2.32394	29.787
	13.9619	1.77567	30.333
	14.0382	1.71782	30.8578
	14.1145	1.59411	30.9336
	14.1908	1.59706	31.171
	14.2671	2.85952	31.1271
	14.3434	2.39514	31.1152
	14.4197	2.07088	31.2017
	14.496	1.79831	31.3537
	14.5723	1.1744	31.3986
	14.6486	1.33168	31.3915
	14.7249	3.04452	31.3208
	14.8012	2.13656	31.2798
	14.8775	1.53736	31.7915
	14.9538	1.60285	31.853
	15.0301	1.7541	31.9794
	15.1064	1.74671	32.0384
	15.1827	1.41172	32.1135
	15.259	1.72556	32.1654
	15.3353	1.9471	32.3535
	15.4115	2.14281	32.3755
	15.4878	2.6599	32.1233
	15.5641	2.638	31.9948
	15.6404	2.30673	32.1079
	15.7167	1.86194	32.1302
	15.793	1.54199	32.1962
	15.8693	1.29149	32.2883
	15.9456	0.45594	28.2535
	16.0219	1.01877	25.2266
	16.0982	2.78504	26.3225
	16.1745	2.86302	27.0422
	16.2508	2.93375	27.1766
	16.3271	2.58393	27.2995
	16.4034	1.12382	27.8328
	16.4797	1.8223	28.4592
	16.556	3.28157	28.4499
	16.6323	2.56393	28.8344
	16.7085	1.86742	29.3124
	16.7848	2.20286	29.6531
	16.8611	3.9631	29.522
	16.9374	3.41933	28.9454
	17.0137	2.57264	29.5193
	17.09	2.2846	30.5605
	17.1663	1.93033	30.7975
	17.2426	2.05267	31.3363
	17.3189	3.00317	31.4683
	17.3952	2.64477	31.5219
	17.4715	2.23435	31.5432
	17.5478	2.23419	31.6406
	17.6241	2.24675	31.6895
	17.7004	2.24561	31.7235
	17.7767	2.20846	31.7326
	17.853	2.12346	31.7758
	17.9293	2.054	31.851
	18.0056	2.25303	31.8871
	18.0819	2.58996	31.9213
	18.1582	2.59516	31.8933
	18.2344	2.71284	31.8907
	18.3107	2.51916	31.8589
	18.387	2.398	31.865
	18.4633	2.71226	31.8471
	18.5396	3.39882	31.7904
	18.6159	3.30207	31.941
	18.6922	1.23006	32.139
	18.7685	1.60366	32.1202
	18.8448	1.83103	32.1033
	18.9211	2.09678	32.1236
	18.9974	2.72199	31.9084
	19.0737	2.6946	31.8553
	19.15	1.35315	31.9606
	19.2263	2.46228	31.9258
	19.3026	3.22828	31.7905
	19.3789	3.06912	31.7954
	19.4552	2.64161	31.7899
	19.5315	2.55087	31.7353
	19.6078	2.03715	31.987
	19.684	2.31868	32.3472
	19.7603	2.52842	32.4582
	19.8366	2.34263	32.4995
	19.9129	1.75593	32.5132
	19.9892	1.62371	32.5088
	20.0655	1.14694	32.5093
	20.1418	2.01035	32.4561
	20.2181	2.74865	32.3068
	20.2944	2.75533	32.428
	20.3707	2.80379	32.5028
	20.447	2.67154	32.5649
	20.5233	2.23503	32.5736
	20.5996	2.18538	32.5797
	20.6759	2.13982	32.6169
	20.7522	1.8372	32.6063
	20.8285	0.69929	32.7744
	20.9048	0.98017	29.8073
	20.9811	1.58884	29.1085
	21.0574	1.72192	30.7299
	21.1336	1.84279	32.656
	21.2099	1.92009	32.8287
	21.2862	2.31639	32.9124
	21.3625	2.56854	32.7086
	21.4388	3.10476	32.8
	21.5151	2.43392	32.1882
	21.5914	1.80239	32.6266
	21.6677	1.77202	33.6904
	21.744	1.62461	33.7777
	21.8203	2.07902	33.7142
	21.8966	2.81517	33.5223
	21.9729	2.43148	33.3969
	22.0492	2.07393	33.3256
	22.1255	1.90011	33.3905
	22.2018	1.22008	33.6861
	22.2781	1.80444	33.919
	22.3544	2.99456	33.5114
	22.4307	2.38076	33.4469
	22.507	1.57675	34.0553
	22.5832	1.60443	34.2709
	22.6595	1.77697	34.5025
	22.7358	1.62313	34.6476
	22.8121	1.45399	34.6359
	22.8884	1.64876	34.4799
	22.9647	1.95259	34.4258
	23.041	1.99782	34.5334
	23.1173	2.62878	34.5027
	23.1936	2.44653	34.4146
	23.2699	2.29673	34.3404
	23.3462	2.04277	34.2317
	23.4225	1.57475	34.4367
	23.4988	1.56191	34.716
	23.5751	0.5517	33.0417
	23.6514	1.84271	29.1259
	23.7277	2.74927	30.4661
	23.804	2.79776	30.5974
	23.8803	2.88373	30.6571
	23.9566	2.80583	30.5504
	24.0328	1.18295	31.2354
	24.1091	2.31625	32.4016
	24.1854	3.21552	31.9289
	24.2617	2.70654	31.7048
	24.338	1.8797	32.2286
	24.4143	2.00813	32.5887
	24.4906	3.86486	32.2877
	24.5669	3.15652	31.6389
	24.6432	2.54726	32.1169
	24.7195	2.29554	32.9699
	24.7958	1.94471	33.332
	24.8721	2.01465	33.7044
	24.9484	2.95613	33.8927
	25.0247	2.59297	34.1055
	25.101	2.23352	34.1182
	25.1773	2.23688	34.112
	25.2536	2.24361	34.0859
	25.3299	2.23781	34.0861
	25.4062	2.20545	34.1028
	25.4825	2.11857	34.1316
	25.5587	2.05958	34.1219
	25.635	2.21697	34.1315
	25.7113	2.56972	34.1448
	25.7876	2.57665	34.2893
	25.8639	2.67861	34.4033
	25.9402	2.49413	34.4079
	26.0165	2.38476	34.4166
	26.0928	2.69744	34.408
	26.1691	3.32917	34.1375
	26.2454	3.32877	33.9795
	26.3217	1.2828	34.3449
	26.398	1.63592	34.5234
	26.4743	1.86594	34.4489
	26.5506	2.10816	34.5287
	26.6269	2.69703	34.5755
	26.7032	2.59636	34.6951
	26.7795	1.4014	34.7805
	26.8558	2.49685	34.7016
	26.9321	3.16944	34.4491
	27.0084	3.03583	34.4122
	27.0846	2.62181	34.4067
	27.1609	2.53246	34.4381
	27.2372	2.04652	34.5237
	27.3135	2.32591	34.6659
	27.3898	2.51013	34.7802
	27.4661	2.30725	34.9133
	27.5424	1.78715	35.0205
	27.6187	1.70131	35.079
	27.695	1.20514	35.0807
	27.7713	2.07728	35.0246
	27.8476	2.7142	34.8105
	27.9239	2.72716	34.95
	28.0002	2.77201	35.0278
	28.0765	2.69364	35.0233
	28.1528	2.23469	35.0318
	28.2291	2.18435	35.1004
	28.3054	2.14456	35.1285
	28.3817	1.78957	35.1173
	28.458	0.78326	35.2067
	28.5343	0.85765	35.326
	28.6105	1.6205	33.4839
	28.6868	1.7722	35.111
	28.7631	1.85647	35.0162
	28.8394	1.98399	35.0684
	28.9157	2.31013	35.1166
	28.992	2.39463	35.1098
	29.0683	3.05974	35.2714
	29.1446	2.33001	34.5311
	29.2209	1.82185	34.7461
	29.2972	1.78266	35.1044
	29.3735	1.66055	35.1891
	29.4498	1.985	35.3422
	29.5261	2.77588	35.2683
	29.6024	2.44686	35.3117
	29.6787	2.07398	35.4511
	29.755	1.99087	35.3122
	29.8313	1.28266	35.4972
	29.9076	2.12581	35.7595
	29.9839	2.94718	35.2557
	30.0601	2.44265	35.2786
	30.1364	1.61221	35.5501
	30.2127	1.61759	35.6449
	30.289	1.80163	35.7293
	30.3653	1.62816	35.8915
	30.4416	1.5018	35.9456
	30.5179	1.69034	35.9367
	30.5942	1.97654	36.0583
	30.6705	2.02806	36.1133
	30.7468	2.60923	36.0868
	30.8231	2.45758	35.9863
	30.8994	2.30125	35.9878
	30.9757	2.03076	36.0267
	31.052	1.61569	36.0339
	31.1283	1.56083	35.957
	31.2046	0.64276	34.9255
	31.2809	1.6621	32.1543
	31.3572	2.71982	33.3205
	31.4335	2.77235	33.7346
	31.5097	2.84628	33.7916
	31.586	2.79303	33.7129
	31.6623	1.23447	34.2028
	31.7386	2.32147	35.0497
	31.8149	3.16253	34.7529
	31.8912	2.70907	34.3302
	31.9675	1.89438	34.796
	32.0438	1.9038	35.1334
	32.1201	3.76809	34.9186
	32.1964	3.02593	34.0272
	32.2727	2.5303	34.1334
	32.349	2.37699	34.7372
	32.4253	1.95873	35.086
	32.5016	2.11466	35.7936
	32.5779	2.91344	35.8264
	32.6542	2.51602	35.7504
	32.7305	2.22727	35.7322
	32.8068	2.23574	35.8742
	32.883	2.24058	35.8919
	32.9593	2.23789	35.8956
	33.0356	2.20675	35.9257
	33.1119	2.13023	35.9203
	33.1882	2.06716	35.9578
	33.2645	2.14783	36.0136
	33.3408	2.54908	36.0228
	33.4171	2.5852	36.0638
	33.4934	2.65594	36.1328
	33.5697	2.52039	36.2065
	33.646	2.37924	36.1861
	33.7223	2.50881	36.1743
	33.7986	3.27173	35.8419
	33.8749	2.61293	35.7339
	33.9512	1.34048	36.2961
	34.0275	1.61618	36.4311
	34.1038	1.88088	36.3652
	34.1801	2.01254	36.4726
	34.2563	2.67262	36.4158
	34.3327	2.12383	36.4968
	34.4089	1.44268	36.492
	34.4852	2.24397	36.4312
	34.5615	3.11466	36.069
	34.6378	3.05655	35.9534
	34.7141	2.59724	35.946
	34.7904	2.36236	35.9832
	34.8667	2.0502	36.039
	34.943	2.23085	36.3151
	35.0193	2.49016	36.3765
	35.0956	2.43356	36.4463
	35.1719	1.80885	36.5557
	35.2482	1.53926	36.6741
	35.3245	1.25661	36.6814
	35.4008	1.87737	36.6152
	35.4771	2.67873	36.6324
	35.5534	2.68891	36.8115
	35.6297	2.74177	36.8497
	35.706	2.45064	36.8439
	35.7822	2.22974	36.8368
	35.8586	2.19534	36.8428
	35.9348	2.14721	36.8405
	36.0111	2.08313	36.8106
	36.0874	0.86618	36.8791
	36.1637	1.30409	36.8229
	36.24	1.64813	36.8643
	36.3163	1.7228	37.0805
	36.3926	1.87735	37.1414
	36.4689	1.90564	37.1576
	36.5452	2.30078	37.0572
	36.6215	2.73616	37.0489
	36.6978	3.00873	36.8766
	36.7741	2.67792	36.6026
	36.8504	1.8478	36.8056
	36.9267	1.82947	36.9432
	37.003	1.68137	37.0192
	37.0793	2.34035	37.0468
	37.1556	2.74964	36.9338
	37.2319	2.56693	36.9377
	37.3081	2.08665	36.9567
	37.3844	2.02939	36.9514
	37.4607	1.32849	37.0525
	37.537	2.23662	37.2028
	37.6133	2.9037	36.7721
	37.6896	2.61944	36.8207
	37.7659	1.6447	37.0656
	37.8422	1.68931	37.211
	37.9185	1.82034	37.2657
	37.9948	1.66711	37.3667
	38.0711	1.5359	37.3273
	38.1474	1.6311	37.2535
	38.2237	1.98129	37.267
	38.3	2.11391	37.3274
	38.3763	2.58548	37.3521
	38.4526	2.41618	37.3239
	38.5289	2.28926	37.2541
	38.6052	2.12599	37.2212
	38.6814	1.64278	37.3959
	38.7578	1.46145	37.5384
	38.834	0.73497	37.2972
	38.9103	1.9395	35.1752
	38.9866	2.68829	35.5015
	39.0629	2.72743	35.645
	39.1392	2.81402	35.7079
	39.2155	2.80244	35.6915
	39.2918	1.28997	36.1764
	39.3681	2.39255	36.7917
	39.4444	3.10272	36.3106
	39.5207	2.78706	35.791
	39.597	1.92341	36.1617
	39.6733	2.15669	36.5375
	39.7496	3.67548	36.4342
	39.8259	3.02214	35.8264
	39.9022	2.50776	35.8273
	39.9785	2.38228	36.1039
	40.0548	1.97023	36.1764
	40.1311	2.19146	36.465
	40.2073	2.87901	36.7468
	40.2836	2.50676	36.796
	40.3599	2.22643	36.8249
	40.4362	2.23315	36.8185
	40.5125	2.24582	36.8152
	40.5888	2.23297	36.931
	40.6651	2.212	36.9925
	40.7414	2.13637	37.0055
	40.8177	2.07874	37.005
	40.894	2.15932	37.0424
	40.9703	2.52703	37.0881
	41.0466	2.56911	37.1194
	41.1229	2.63259	37.1961
	41.1992	2.49714	37.23
	41.2755	2.3722	37.2273
	41.3518	2.48474	37.2085
	41.4281	3.20372	37.2342
	41.5044	2.33793	37.2755
	41.5806	1.38326	37.5094
	41.657	1.60453	37.6584
	41.7332	1.89662	37.6514
	41.8095	1.95939	37.8204
	41.8858	2.64035	37.7574
	41.9621	2.07833	37.7234
	42.0384	1.48997	37.8371
	42.1147	2.2005	37.8433
	42.191	3.06716	37.481
	42.2673	3.01806	37.3883
	42.3436	2.5769	37.3864
	42.4199	2.30818	37.4134
	42.4962	2.06702	37.5076
	42.5725	2.22943	37.6556
	42.6488	2.46953	37.7664
	42.7251	2.42123	37.8356
	42.8014	1.83205	37.8118
	42.8777	1.53507	37.7598
	42.954	1.31676	37.7705
	43.0303	1.8323	37.9688
	43.1065	2.65718	37.9508
	43.1828	2.66265	37.8955
	43.2591	2.70672	37.9717
	43.3354	2.45567	37.9126
	43.4117	2.23115	37.849
	43.488	2.20629	37.8368
	43.5643	2.15513	37.8434
	43.6406	2.14718	37.8454
	43.7169	0.94192	37.9747
	43.7932	1.39643	38.0569
	43.8695	1.68026	38.056
	43.9458	1.75105	38.1463
	44.0221	1.89831	38.0801
	44.0984	1.91652	38.1048
	44.1747	2.30123	38.1258
	44.251	2.7145	38.1763
	44.3273	2.96602	38.2155
	44.4036	2.66804	37.7167
	44.4799	1.87239	37.8667
	44.5562	1.84721	38.0789
	44.6324	1.72078	38.1262
	44.7087	2.30245	38.2799
	44.785	2.71797	38.1014
	44.8613	2.59894	38.0813
	44.9376	2.09823	38.1124
	45.0139	1.80992	38.0783
	45.0902	1.38296	38.1598
	45.1665	2.14229	38.4472
	45.2428	2.87203	38.1122
	45.3191	2.63459	38.0458
	45.3954	1.67571	38.2476
	45.4717	1.73463	38.3543
	45.548	1.84469	38.401
	45.6243	1.70948	38.4906
	45.7006	1.57116	38.5148
	45.7769	1.64722	38.4297
	45.8532	1.99698	38.4548
	45.9295	2.21439	38.5596
	46.0057	2.56432	38.401
	46.0821	2.43808	38.3494
	46.1583	2.28447	38.4117
	46.2346	2.25016	38.3285
	46.3109	1.67895	38.4105
	46.3872	1.18571	38.5436
	46.4635	0.81816	38.5399
	46.5398	1.5538	38.2023
	46.6161	2.66095	37.301
	46.6924	2.66715	37.2745
	46.7687	2.78102	37.4694
	46.845	1.93592	37.6076
	46.9213	1.34358	37.7573
	46.9976	1.91608	38.2978
	47.0739	3.06013	38.0852
	47.1502	3.05349	37.7932
	47.2265	1.93832	37.9601
	47.3028	2.95965	38.2012
	47.3791	3.59236	37.4676
	47.4554	3.26394	37.4678
	47.5316	2.49197	37.6068
	47.6079	2.45201	37.7244
	47.6842	1.98423	37.9192
	47.7605	2.47658	38.2756
	47.8368	2.84074	38.3537
	47.9131	2.69827	38.4955
	47.9894	2.22651	38.5244
	48.0657	2.22792	38.524
	48.142	2.24007	38.5382
	48.2183	2.22695	38.6315
	48.2946	2.21085	38.6655
	48.3709	2.18837	38.6598
	48.4472	2.08421	38.6476
	48.5235	2.27326	38.5768
	48.5998	2.51875	38.6491
	48.6761	2.55742	38.72
	48.7524	2.60784	38.7201
	48.8287	2.56835	38.7483
	48.9049	2.35636	38.7741
	48.9813	2.69643	38.754
	49.0575	3.15126	38.7062
	49.1338	2.4176	38.6354
	49.2101	1.43227	38.7086
	49.2864	1.48527	38.6381
	49.3627	1.91777	38.6206
	49.439	2.2816	38.7205
	49.5153	2.61809	38.7681
	49.5916	2.20635	38.7502
	49.6679	1.53076	38.7412
	49.7442	1.54213	38.7673
	49.8205	3.02033	38.5975
	49.8968	2.74461	38.5684
	49.9731	2.55486	38.6025
	50.0494	2.40146	38.629
	50.1257	2.06676	38.655
	50.202	2.09304	38.6716
	50.2783	2.46468	38.7304
	50.3546	2.07386	38.8075
	50.4308	1.84592	38.8317
	50.5071	1.73482	38.9189
	50.5834	1.36404	38.941
	50.6597	1.62771	38.786
	50.736	2.63436	38.7674
	50.8123	2.66027	38.7667
	50.8886	2.67814	38.8153
	50.9649	2.58285	38.8012
	51.0412	2.22708	38.8156
	51.1175	2.20278	38.7781
	51.1938	2.15194	38.8061
	51.2701	1.56281	38.808
	51.3464	1.01848	38.8501
	51.4227	1.10226	38.8039
	51.499	1.71765	38.872
	51.5753	1.80745	38.8467
	51.6516	1.90917	38.9362
	51.7279	2.09487	38.8973
	51.8042	2.2909	38.9243
	51.8805	2.37109	38.9288
	51.9567	2.91499	38.8313
	52.033	2.47209	38.7348
	52.1093	1.88906	38.7588
	52.1856	1.82839	38.829
	52.2619	1.73817	38.8028
	52.3382	1.78362	38.7116
	52.4145	2.68391	38.8377
	52.4908	2.36644	38.9694
	52.5671	2.09238	39.0321
	52.6434	1.82673	39.0544
	52.7197	1.42188	38.9718
	52.796	1.41848	38.9185
	52.8723	2.82929	38.8853
	52.9486	2.1621	38.8831
	53.0249	1.7022	39.0589
	53.1012	1.74265	38.9489
	53.1775	1.85833	38.9227
	53.2538	1.8429	38.9734
	53.33	1.60773	38.9567
	53.4064	1.85246	38.889
	53.4826	2.00824	38.9205
	53.5589	2.14508	38.9773
	53.6352	2.53822	39.0928
	53.7115	2.49424	39.268
	53.7878	2.28473	39.246
	53.8641	1.94589	39.2271
	53.9404	1.71207	39.2301
	54.0167	1.53651	39.0252
	54.093	0.90215	38.9658
	54.1693	1.49097	39.0426
	54.2456	2.6344	38.5582
	54.3219	2.68583	38.4804
	54.3982	2.7413	38.5732
	54.4745	2.50957	38.5869
	54.5508	1.3939	38.658
	54.6271	1.89267	38.745
	54.7034	3.00603	38.6394
	54.7796	2.47783	38.6019
	54.8559	1.95127	38.8307
	54.9322	2.13583	38.9183
	55.0085	3.50962	38.7052
	55.0848	2.98361	38.5207
	55.1611	2.4816	38.4952
	55.2374	2.27224	38.5104
	55.3137	2.0026	38.6665
	55.39	2.05071	38.8796
	55.4663	2.80093	39.0047
	55.5426	2.47027	39.1047
	55.6189	2.22851	39.08
	55.6952	2.22908	39.0691
	55.7715	2.23652	39.0835
	55.8478	2.23312	39.0697
	55.9241	2.20621	39.0773
	56.0004	2.13724	39.129
	56.0767	2.09176	39.1572
	56.153	2.25343	39.1157
	56.2293	2.48654	39.1818
	56.3055	2.49884	39.1933
	56.3818	2.58216	39.1877
	56.4581	2.45192	39.2084
	56.5344	2.34678	39.2167
	56.6107	2.64606	39.1902
	56.687	3.09254	39.2239
	56.7633	2.97537	39.304
	56.8396	1.48119	39.3357
	56.9159	1.71033	39.3759
	56.9922	1.92388	39.3998
	57.0685	2.19553	39.465
	57.1448	2.59598	39.4923
	57.2211	2.54176	39.4727
	57.2974	1.56954	39.4746
	57.3737	2.37944	39.36
	57.45	2.95765	39.2651
	57.5263	2.83095	39.2996
	57.6026	2.53151	39.3325
	57.6788	2.5353	39.2842
	57.7552	2.07384	39.3189
	57.8314	2.29698	39.3125
	57.9077	2.44309	39.3491
	57.984	2.23119	39.4076
	58.0603	1.8683	39.4079
	58.1366	1.85788	39.3926
	58.2129	1.41147	39.4274
	58.2892	2.13706	39.4133
	58.3655	2.60916	39.3995
	58.4418	2.61686	39.3759
	58.5181	2.64373	39.4168
	58.5944	2.63243	39.4725
	58.6707	2.22845	39.4151
	58.747	2.18473	39.4209
	58.8233	2.15753	39.4253
	58.8996	1.79975	39.4109
	58.9759	1.08688	39.4611
	59.0522	1.12332	39.5323
	59.1285	1.74766	39.3817
	59.2047	1.85922	39.5498
	59.281	1.93075	39.595
	59.3573	2.02125	39.7933
	59.4336	2.29086	39.7874
	59.5099	2.41	39.7669
	59.5862	2.87832	39.7415
	59.6625	2.30478	39.5953
	59.7388	1.90564	39.603
	59.8151	1.86746	39.5737
	59.8914	1.77229	39.5627
	59.9677	1.98101	39.6175
	60.044	2.65782	39.6732
	60.1203	2.3502	39.6565
	60.1966	2.10099	39.6574
	60.2729	1.98938	39.7071
	60.3492	1.47206	39.6761
	60.4255	1.8979	39.6475
	60.5018	2.78758	39.6618
	60.5781	2.24301	39.6394
	60.6544	1.73087	39.6787
	60.7306	1.75503	39.7379
	60.8069	1.8816	39.7415
	60.8832	1.7776	39.7453
	60.9595	1.64195	39.7876
	61.0358	1.80347	39.7358
	61.1121	2.01776	39.7518
	61.1884	2.06199	39.7796
	61.2647	2.52044	39.8445
	61.341	2.38973	39.9484
	61.4173	2.28305	39.8693
	61.4936	2.09023	39.8562
	61.5699	1.73812	39.8648
	61.6462	1.71855	39.7794
	61.7225	0.97715	39.6904
	61.7988	1.95483	39.3817
	61.8751	2.6102	39.2995
	61.9514	2.63949	39.4504
	62.0277	2.70518	39.5331
	62.1039	2.70876	39.5492
	62.1803	1.44486	39.6263
	62.2565	2.39982	39.7682
	62.3328	2.95202	39.6369
	62.4091	2.64339	39.5415
	62.4854	1.96243	39.546
	62.5617	2.0314	39.588
	62.638	3.43318	39.4188
	62.7143	2.8529	39.482
	62.7906	2.46142	39.6685
	62.8669	2.35093	39.6211
	62.9432	2.01172	39.5243
	63.0195	2.1653	39.5121
	63.0958	2.76087	39.5824
	63.1721	2.46182	39.6476
	63.2484	2.22065	39.6435
	63.3247	2.22899	39.6506
	63.401	2.22964	39.6604
	63.4773	2.21827	39.6331
	63.5536	2.20712	39.6809
	63.6298	2.14288	39.6965
	63.7061	2.09293	39.6949
	63.7824	2.17892	39.6967
	63.8587	2.47226	39.7345
	63.935	2.48897	39.7249
	64.0113	2.55543	39.7384
	64.0876	2.42718	39.7903
	64.1639	2.33754	39.7814
	64.2402	2.55113	39.7811
	64.3165	3.036	39.8234
	64.3928	2.85602	40.0024
	64.4691	1.52287	39.8954
	64.5454	1.78924	39.7383
	64.6217	1.95045	39.7157
	64.698	2.09768	39.8169
	64.7743	2.56106	39.8275
	64.8506	2.36178	39.8454
	64.9269	1.60888	39.8694
	65.0032	2.38221	39.8284
	65.0794	2.9215	39.871
	65.1557	2.81226	39.9409
	65.232	2.51036	39.9472
	65.3083	2.43061	39.924
	65.3846	2.07954	39.9651
	65.4609	2.2741	39.9342
	65.5372	2.42144	39.9808
	65.6135	2.30374	40.003
	65.6898	1.89165	40.0054
	65.7661	1.76836	39.9259
	65.8424	1.46262	39.9046
	65.9187	2.05879	39.8094
	65.995	2.57546	39.7437
	66.0713	2.5898	39.9574
	66.1476	2.62138	39.9559
	66.2239	2.48599	39.9988
	66.3002	2.22743	39.9969
	66.3765	2.1924	39.9377
	66.4527	2.15679	39.9016
	66.529	1.96867	39.8552
	66.6053	1.15526	39.8754
	66.6816	1.36345	39.7987
	66.7579	1.77334	39.8665
	66.8342	1.85536	40.0948
	66.9105	1.94445	40.2045
	66.9868	1.98647	40.2544
	67.0631	2.2837	40.2292
	67.1394	2.53034	40.2128
	67.2157	2.83125	40.1889
	67.292	2.41899	40.0629
	67.3683	1.91753	40.0065
	67.4446	1.90559	39.9946
	67.5209	1.79654	40.0694
	67.5972	2.23971	40.1236
	67.6735	2.6257	40.1104
	67.7498	2.40388	40.1507
	67.8261	2.11116	40.144
	67.9024	2.04941	40.0707
	67.9787	1.51827	40.1433
	68.0549	2.12454	40.1362
	68.1312	2.75689	40.0618
	68.2075	2.35131	40.1044
	68.2838	1.76269	40.0963
	68.3601	1.77714	40.0931
	68.4364	1.89942	40.053
	68.5127	1.81188	40.053
	68.589	1.67105	40.0406
	68.6653	1.82866	39.9887
	68.7416	2.02651	40.0383
	68.8179	2.08424	40.0907
	68.8942	2.49745	40.1309
	68.9705	2.39213	40.1538
	69.0468	2.27158	40.1334
	69.1231	2.02746	40.1242
	69.1994	1.76607	40.1719
	69.2757	1.67714	40.1275
	69.352	1.05222	40.0683
	69.4283	1.77794	39.937
	69.5045	2.58459	39.7019
	69.5808	2.6227	39.7765
	69.6571	2.67532	39.8886
	69.7334	2.4625	39.9089
	69.8097	1.48756	40.017
	69.886	1.94552	40.0805
	69.9623	2.90525	39.9824
	70.0386	2.41939	40.0086
	70.1149	1.97315	40.0216
	70.1912	2.23903	39.975
	70.2675	3.35427	40.0759
	70.3438	3.02091	40.1756
	70.4201	2.43884	40.3139
	70.4964	2.22847	40.2442
	70.5727	2.01532	40.1678
	70.649	2.12354	40.0819
	70.7253	2.72884	40.1698
	70.8016	2.49854	40.321
	70.8778	2.2138	40.2828
	70.9541	2.21829	40.263
	71.0304	2.22091	40.2407
	71.1067	2.22059	40.2261
	71.183	2.20296	40.2419
	71.2593	2.15423	40.2192
	71.3356	2.09911	40.223
	71.4119	2.2266	40.2379
	71.4882	2.44953	40.3116
	71.5645	2.45746	40.3529
	71.6408	2.53916	40.3744
	71.7171	2.40893	40.3958
	71.7934	2.32796	40.3821
	71.8697	2.54806	40.3376
	71.946	2.98309	40.3146
	72.0223	2.96266	40.4369
	72.0986	1.56491	40.3376
	72.1749	1.81725	40.1579
	72.2512	1.96286	40.2119
	72.3274	2.10413	40.2451
	72.4038	2.53681	40.3361
	72.48	2.37032	40.3985
	72.5563	1.64089	40.4492
	72.6326	2.33926	40.2364
	72.7089	2.87378	40.3158
	72.7852	2.80324	40.5114
	72.8615	2.4953	40.4923
	72.9378	2.35553	40.4403
	73.0141	2.09019	40.4292
	73.0904	2.24351	40.3707
	73.1667	2.40794	40.3493
	73.243	2.35113	40.4396
	73.3193	1.90471	40.4588
	73.3956	1.69788	40.3723
	73.4719	1.50122	40.2908
	73.5482	1.91564	40.3144
	73.6245	2.55847	40.5233
	73.7008	2.56027	40.6241
	73.7771	2.59165	40.6116
	73.8534	2.38164	40.6134
	73.9296	2.22453	40.6233
	74.0059	2.20071	40.5506
	74.0822	2.15858	40.5663
	74.1585	2.15687	40.6075
	74.2348	1.21662	40.4815
	74.3111	1.59378	40.2683
	74.3874	1.79088	40.3262
	74.4637	1.85065	40.3518
	74.54	1.96441	40.3429
	74.6163	1.96013	40.3558
	74.6926	2.28202	40.378
	74.7689	2.6107	40.4475
	74.8452	2.79375	40.5151
	74.9215	2.55239	40.5746
	74.9978	1.9389	40.4096
	75.0741	1.92155	40.3231
	75.1504	1.81568	40.3274
	75.2267	2.27235	40.3438
	75.3029	2.59559	40.4238
	75.3792	2.48422	40.6539
	75.4555	2.11099	40.5827
	75.5318	1.98611	40.5239
	75.6081	1.55597	40.412
	75.6844	2.18995	40.3181
	75.7607	2.72233	40.2608
	75.837	2.52176	40.5479
	75.9133	1.78091	40.4616
	75.9896	1.83018	40.3289
	76.0659	1.9137	40.3664
	76.1422	1.81285	40.3814
	76.2185	1.70277	40.3529
	76.2948	1.73653	40.3454
	76.3711	2.03529	40.3498
	76.4474	2.26524	40.3651
	76.5237	2.48128	40.4121
	76.6	2.38714	40.5819
	76.6763	2.2605	40.5892
	76.7525	2.22255	40.5167
	76.8288	1.79403	40.4193
	76.9051	1.44406	40.3391
	76.9814	1.12539	40.3853
	77.0577	1.74017	40.3306
	77.134	2.56281	40.1119
	77.2103	2.57201	40.2774
	77.2866	2.65234	40.425
	77.3629	2.16994	40.5185
	77.4392	1.53804	40.3495
	77.5155	2.22284	40.2383
	77.5918	2.86314	40.445
	77.6681	2.71984	40.5035
	77.7444	1.99102	40.507
	77.8207	2.52443	40.3808
	77.897	3.28214	40.4892
	77.9733	2.88002	40.7074
	78.0496	2.41986	40.6028
	78.1259	2.38212	40.5028
	78.2022	2.02568	40.5123
	78.2785	2.36206	40.5068
	78.3547	2.68522	40.5107
	78.431	2.48638	40.599
	78.5073	2.21736	40.6767
	78.5836	2.21769	40.6051
	78.6599	2.22246	40.6444
	78.7362	2.20859	40.6428
	78.8125	2.19497	40.6323
	78.8888	2.1593	40.6406
	78.9651	2.10584	40.6548
	79.0414	2.11335	40.5989
	79.1177	2.43673	40.6528
	79.194	2.48378	40.705
	79.2703	2.50855	40.7107
	79.3466	2.44246	40.719
	79.4229	2.31612	40.693
	79.4992	2.38788	40.6612
	79.5755	2.93259	40.7273
	79.6518	2.09319	40.8538
	79.728	1.60281	40.5354
	79.8043	1.70448	40.3627
	79.8806	1.97308	40.4079
	79.9569	2.06232	40.5215
	80.0332	2.51435	40.5983
	80.1095	2.00576	40.7291
	80.1858	1.6748	40.6265
	80.2621	1.97833	40.4303
	80.3384	2.82675	40.6237
	80.4147	2.75815	40.8121
	80.491	2.46928	40.7437
	80.5673	2.262	40.7346
	80.6436	2.0933	40.7235
	80.7199	2.1549	40.6731
	80.7962	2.39265	40.7075
	80.8725	2.23288	40.7538
	80.9488	1.92172	40.6869
	81.0251	1.71224	40.6431
	81.1013	1.53913	40.5016
	81.1776	1.76479	40.5019
	81.2539	2.52808	40.6124
	81.3302	2.54072	40.7119
	81.4065	2.56769	40.7622
	81.4828	2.38194	40.8025
	81.5591	2.21661	40.7373
	81.6354	2.21405	40.7124
	81.7117	2.158	40.7222
	81.788	1.83366	40.7253
	81.8643	1.28148	40.6996
	81.9406	1.5602	40.4524
	82.0169	1.82189	40.4
	82.0932	1.85123	40.6671
	82.1695	1.97459	40.7196
	82.2458	2.08048	40.687
	82.3221	2.26379	40.5883
	82.3984	2.50391	40.4909
	82.4747	2.75687	40.5336
	82.551	2.63955	40.6599
	82.6273	1.94859	40.6157
	82.7035	1.90187	40.5268
	82.7798	1.838	40.5122
	82.8561	2.17314	40.424
	82.9324	2.57278	40.6155
	83.0087	2.51678	40.6906
	83.085	2.11413	40.6724
	83.1613	1.8761	40.6181
	83.2376	1.59103	40.5653
	83.3139	2.0489	40.4283
	83.3902	2.67994	40.5432
	83.4665	2.59432	40.7159
	83.5428	1.81155	40.6218
	83.6191	1.8669	40.5128
	83.6954	1.93527	40.5012
	83.7717	1.8462	40.5247
	83.848	1.73362	40.5041
	83.9243	1.76523	40.4445
	84.0006	2.04073	40.4749
	84.0768	2.26925	40.5538
	84.1531	2.45734	40.7161
	84.2294	2.37294	40.7954
	84.3057	2.25654	40.7928
	84.382	2.22719	40.7188
	84.4583	1.81336	40.6438
	84.5346	1.43662	40.4871
	84.6109	1.17913	40.4649
	84.6872	1.67307	40.4235
	84.7635	2.53131	40.3452
	84.8398	2.52982	40.4873
	84.9161	2.61878	40.5806
	84.9924	1.94537	40.6117
	85.0687	1.56544	40.6678
	85.145	1.94356	40.5197
	85.2213	2.82098	40.6126
	85.2976	2.74072	40.719
	85.3739	1.99157	40.7568
	85.4502	2.72521	40.6137
	85.5264	3.21847	40.7804
	85.6028	2.99976	40.9782
	85.679	2.40968	41.04
	85.7553	2.32895	40.8275
	85.8316	2.03603	40.7396
	85.9079	2.38165	40.6508
	85.9842	2.665	40.7004
	86.0605	2.57624	40.8078
	86.1368	2.2192	40.7676
	86.2131	2.22059	40.7546
	86.2894	2.22243	40.7584
	86.3657	2.20824	40.7775
	86.442	2.19965	40.7805
	86.5183	2.18398	40.8012
	86.5946	2.10585	40.813
	86.6709	2.25517	40.798
	86.7472	2.41806	40.8455
	86.8235	2.45505	40.8621
	86.8998	2.49142	40.8626
	86.9761	2.46289	40.8758
	87.0524	2.3099	40.8699
	87.1286	2.57819	40.8139
	87.2049	2.8917	40.8655
	87.2812	2.33983	41.0548
	87.3575	1.63066	40.7939
	87.4338	1.66859	40.6744
	87.5101	1.98353	40.7246
	87.5864	2.26716	40.7962
	87.6627	2.49299	40.8255
	87.739	2.18456	40.9119
	87.8153	1.70115	40.8007
	87.8916	1.76269	40.7191
	87.9679	2.79541	40.8766
	88.0442	2.58427	40.9582
	88.1205	2.45162	40.9479
	88.1968	2.31513	40.9339
	88.2731	2.09482	40.9147
	88.3494	2.11119	40.9236
	88.4257	2.38112	40.9479
	88.5019	2.17146	40.9689
	88.5782	1.94375	40.8904
	88.6545	1.7715	40.8699
	88.7308	1.58341	40.7203
	88.8071	1.73925	40.6766
	88.8834	2.50764	40.7546
	88.9597	2.52464	40.9611
	89.036	2.5491	41.0337
	89.1123	2.38344	40.9491
	89.1886	2.20916	40.9033
	89.2649	2.2065	40.9056
	89.3412	2.16086	40.9159
	89.4175	1.83623	40.9164
	89.4938	1.32642	40.885
	89.5701	1.55924	40.5604
	89.6464	1.83909	40.4927
	89.7227	1.85367	40.6228
	89.799	1.98077	40.6401
	89.8752	2.12519	40.642
	89.9515	2.25402	40.6044
	90.0278	2.45605	40.613
	90.1041	2.71662	40.6451
	90.1804	2.64846	40.8278
	90.2567	1.95855	40.7698
	90.333	1.90609	40.6732
	90.4093	1.8554	40.6583
	90.4856	2.18875	40.6188
	90.5619	2.55178	40.7476
	90.6382	2.47731	40.7667
	90.7145	2.1194	40.7705
	90.7908	1.89921	40.7207
	90.8671	1.62466	40.728
	90.9434	2.06913	40.5285
	91.0197	2.65234	40.4682
	91.096	2.575	40.6534
	91.1723	1.82885	40.8187
	91.2486	1.88827	40.774
	91.3248	1.94168	40.7854
	91.4012	1.86358	40.7946
	91.4774	1.75517	40.7861
	91.5537	1.77164	40.723
	91.63	2.04909	40.6951
	91.7063	2.30081	40.748
	91.7826	2.44515	40.8456
	91.8589	2.37462	40.9069
	91.9352	2.25239	40.886
	92.0115	2.23158	40.8731
	92.0878	1.82159	40.8412
	92.1641	1.4786	40.7818
	92.2404	1.21889	40.7621
	92.3167	1.6543	40.5763
	92.393	2.51657	40.5045
	92.4693	2.52106	40.688
	92.5456	2.59747	40.8033
	92.6219	1.99581	40.8182
	92.6982	1.59396	40.8123
	92.7745	2.0148	40.6268
	92.8508	2.79834	40.6969
	92.927	2.77866	40.8703
	93.0033	2.00435	40.8931
	93.0796	2.74695	40.7863
	93.1559	3.16737	40.895
	93.2322	2.89713	41.1017
	93.3085	2.39888	41.1651
	93.3848	2.38829	41.0757
	93.4611	2.04099	40.9808
	93.5374	2.39375	40.9486
	93.6137	2.63814	40.9576
	93.69	2.50528	41.1639
	93.7663	2.20761	41.1109
	93.8426	2.211	41.0139
	93.9189	2.2116	41.0647
	93.9952	2.2025	41.0919
	94.0715	2.19543	41.1043
	94.1478	2.17983	41.0925
	94.2241	2.11039	41.1044
	94.3003	2.18631	41.0735
	94.3766	2.40577	41.0026
	94.4529	2.44543	41.1092
	94.5292	2.47379	41.1501
	94.6055	2.44254	41.1503
	94.6818	2.30082	41.1482
	94.7581	2.47273	41.1399
	94.8344	2.8568	41.1447
	94.9107	2.15799	41.2103
	94.987	1.64996	41.2135
	95.0633	1.72272	40.9785
	95.1396	1.9855	41.0217
	95.2159	2.16597	41.0976
	95.2922	2.48566	41.1534
	95.3685	2.07585	41.1716
	95.4448	1.71937	41.1563
	95.5211	1.92147	41.081
	95.5974	2.76407	41.0713
	95.6737	2.69079	41.2525
	95.7499	2.43932	41.2153
	95.8263	2.26134	41.2187
	95.9025	2.10024	41.1501
	95.9788	2.15224	41.1208
	96.0551	2.36884	41.1788
	96.1314	2.24797	41.2242
	96.2077	1.94261	41.2509
	96.284	1.75971	41.2153
	96.3603	1.60084	41.1119
	96.4366	1.76507	41.0279
	96.5129	2.49424	41.0829
	96.5892	2.5088	41.1397
	96.6655	2.52379	41.2057
	96.7418	2.37835	41.2282
	96.8181	2.21496	41.2488
	96.8944	2.20718	41.1947
	96.9707	2.16552	41.1229
	97.047	1.8708	41.1379
	97.1233	1.35576	40.9441
	97.1996	1.60576	40.8312
	97.2759	1.85093	40.7947
	97.3521	1.86577	40.8056
	97.4284	1.98958	40.7872
	97.5047	2.08215	40.866
	97.581	2.25841	40.9221
	97.6573	2.47254	41.0885
	97.7336	2.69553	41.1347
	97.8099	2.58514	41.1513
	97.8862	1.96779	41.0835
	97.9625	1.92436	41.0487
	98.0388	1.86625	41.0497
	98.1151	2.18978	41.0549
	98.1914	2.528	41.0683
	98.2677	2.48164	41.1979
	98.344	2.11775	41.2387
	98.4203	1.88948	41.2035
	98.4966	1.64564	41.1191
	98.5729	2.11225	41.005
	98.6492	2.63103	40.9823
	98.7254	2.51884	41.1304
	98.8017	1.83991	41.2151
	98.878	1.89476	41.1054
	98.9543	1.95193	41.0958
	99.0306	1.86846	41.098
	99.1069	1.7731	41.0522
	99.1832	1.79797	41.0247
	99.2595	2.04845	41.0438
	99.3358	2.21716	41.0948
	99.4121	2.43739	41.1659
	99.4884	2.36245	41.1745
	99.5647	2.24786	41.1704
	99.641	2.22141	41.1492
	99.7173	1.83985	41.097
	99.7936	1.50946	41.0519
	99.8699	1.24241	41.011
	99.9462	1.6985	40.7049
	100.022	2.50188	40.8266
	100.099	2.50928	41.0249
	100.175	2.59002	41.1076
	100.251	1.96426	41.1371
	100.328	1.60433	41.1496
	100.404	2.01618	40.7941
	100.48	2.77714	40.9322
	100.557	2.76611	41.1986
	100.633	2.00866	41.117
	100.709	2.71202	41.0322
	100.785	3.14531	41.111
	100.862	2.92731	41.1596
	100.938	2.3892	41.3392
	101.014	2.33864	41.3084
	101.091	2.03978	41.3306
	101.167	2.41261	41.2759
	101.243	2.6326	41.3502
	101.319	2.51472	41.435
	101.396	2.20708	41.4133
	101.472	2.20741	41.3819
	101.548	2.2149	41.3962
	101.625	2.2021	41.3364
	101.701	2.19238	41.2876
	101.777	2.17022	41.3361
	101.854	2.10627	41.3478
	101.93	2.1692	41.3232
	102.006	2.4052	41.3534
	102.082	2.4379	41.3826
	102.159	2.46955	41.3753
	102.235	2.42753	41.385
	102.311	2.29874	41.3835
	102.388	2.44549	41.381
	102.464	2.83803	41.4158
	102.54	2.23904	41.4908
	102.616	1.66715	41.3465
	102.693	1.71449	41.2126
	102.769	1.99487	41.2171
	102.845	2.18189	41.2929
	102.922	2.476	41.3259
	102.998	2.12763	41.3794
	103.074	1.73415	41.2831
	103.151	1.86819	41.1867
	103.227	2.74439	41.3239
	103.303	2.59488	41.5245
	103.379	2.43022	41.5372
	103.456	2.29065	41.4515
	103.532	2.0977	41.4337
	103.608	2.10554	41.4528
	103.685	2.36416	41.4512
	103.761	2.13061	41.4697
	103.837	1.94603	41.4802
	103.913	1.84326	41.4506
	103.99	1.61813	41.3139
	104.066	1.67556	41.2421
	104.142	2.4839	41.2443
	104.219	2.50869	41.3631
	104.295	2.5126	41.401
	104.371	2.43019	41.4357
	104.448	2.21202	41.4443
	104.524	2.20733	41.424
	104.6	2.15242	41.3823
	104.676	1.6677	41.3298
	104.753	1.37921	41.3163
	104.829	1.5308	40.9765
	104.905	1.85531	40.988
	104.982	1.86207	41.0695
	105.058	1.99939	41.1354
	105.134	2.16064	41.2357
	105.21	2.25728	41.3048
	105.287	2.38674	41.2968
	105.363	2.67446	41.3022
	105.439	2.66338	41.3149
	105.516	1.97366	41.3591
	105.592	1.91539	41.2925
	105.668	1.88319	41.2609
	105.745	2.11385	41.2392
	105.821	2.52425	41.3167
	105.897	2.50869	41.3165
	105.973	2.11944	41.3094
	106.05	1.84946	41.294
	106.126	1.66323	41.2504
	106.202	1.97714	41.15
	106.279	2.62288	41.243
	106.355	2.6239	41.3118
	106.431	1.85136	41.2399
	106.508	1.92105	41.1712
	106.584	1.95797	41.1706
	106.66	1.91005	41.2079
	106.736	1.78888	41.1802
	106.813	1.80885	41.1278
	106.889	2.05006	41.1806
	106.965	2.30042	41.236
	107.042	2.44455	41.2956
	107.118	2.37583	41.2913
	107.194	2.25306	41.2874
	107.27	2.24226	41.3242
	107.347	1.83039	41.338
	107.423	1.46749	41.2921
	107.499	1.24123	41.1241
	107.576	1.6987	40.7736
	107.652	2.50912	41.0065
	107.728	2.5077	41.1897
	107.805	2.59084	41.2584
	107.881	2.01053	41.2443
	107.957	1.60871	41.2047
	108.033	2.02349	40.9876
	108.11	2.77879	41.1076
	108.186	2.7807	41.2651
	108.262	2.00951	41.2498
	108.339	2.72826	41.1766
	108.415	3.14765	41.3153
	108.491	2.89934	41.3736
	108.567	2.39355	41.5074
	108.644	2.37784	41.5776
	108.72	2.04522	41.5287
	108.796	2.40526	41.4967
	108.873	2.62768	41.5511
	108.949	2.50725	41.5685
	109.025	2.21117	41.5872
	109.102	2.20842	41.5706
	109.178	2.21397	41.5335
	109.254	2.20479	41.502
	109.33	2.1889	41.4785
	109.407	2.16917	41.5095
	109.483	2.10824	41.5126
	109.559	2.17624	41.525
	109.636	2.40327	41.5766
	109.712	2.43935	41.5656
	109.788	2.46387	41.6229
	109.864	2.42705	41.601
	109.941	2.30018	41.5805
	110.017	2.42994	41.5556
	110.093	2.84154	41.5635
	110.17	2.19721	41.7043
	110.246	1.6614	41.5131
	110.322	1.72936	41.4603
	110.399	1.99275	41.4504
	110.475	2.17827	41.5501
	110.551	2.47503	41.5379
	110.627	2.06951	41.5369
	110.704	1.73389	41.4775
	110.78	1.95171	41.4549
	110.856	2.74789	41.662
	110.933	2.66296	41.7744
	111.009	2.43615	41.6903
	111.085	2.25914	41.6244
	111.162	2.10688	41.5873
	111.238	2.16761	41.542
	111.314	2.36997	41.57
	111.39	2.22787	41.6579
	111.467	1.95695	41.586
	111.543	1.77087	41.5481
	111.619	1.6191	41.4393
	111.696	1.77068	41.4177
	111.772	2.48646	41.4706
	111.848	2.49576	41.6008
	111.924	2.52436	41.6619
	112.001	2.35328	41.6945
	112.077	2.21188	41.6138
	112.153	2.20533	41.612
	112.23	2.1623	41.5998
	112.306	1.93117	41.6019
	112.382	1.38324	41.5304
	112.459	1.64188	41.1983
	112.535	1.86258	41.0597
	112.611	1.88868	41.1897
	112.687	1.99758	41.2473
	112.764	2.0739	41.2764
	112.84	2.25492	41.3053
	112.916	2.48154	41.3928
	112.993	2.68581	41.4328
	113.069	2.55368	41.5357
	113.145	1.97091	41.5098
	113.221	1.94166	41.4365
	113.298	1.87952	41.4168
	113.374	2.22342	41.3944
	113.45	2.52342	41.4585
	113.527	2.44906	41.5574
	113.603	2.1236	41.5578
	113.679	1.94229	41.4944
	113.756	1.66395	41.4762
	113.832	2.13584	41.3992
	113.908	2.61617	41.4304
	113.984	2.51016	41.6457
	114.061	1.84865	41.6113
	114.137	1.90557	41.5747
	114.213	1.95734	41.5768
	114.29	1.88374	41.565
	114.366	1.78623	41.5017
	114.442	1.81747	41.4558
	114.518	2.05067	41.4384
	114.595	2.23651	41.5102
	114.671	2.4468	41.5575
	114.747	2.35905	41.6115
	114.824	2.25198	41.609
	114.9	2.20756	41.5564
	114.976	1.8225	41.5048
	115.053	1.50837	41.419
	115.129	1.20614	41.2216
	115.205	1.70822	40.7923
	115.281	2.5225	41.0885
	115.358	2.52274	41.3397
	115.434	2.60709	41.3696
	115.51	2.02549	41.3935
	115.587	1.58733	41.5278
	115.663	2.08162	41.2782
	115.739	2.80214	41.3146
	115.815	2.7568	41.5407
	115.892	1.99743	41.5472
	115.968	2.59717	41.4784
	116.044	3.18291	41.6594
	116.121	2.86517	41.7199
	116.197	2.40173	41.8232
	116.273	2.38528	41.8295
	116.35	2.03958	41.7687
	116.426	2.39883	41.7426
	116.502	2.65081	41.6976
	116.578	2.49218	41.7594
	116.655	2.21386	41.8168
	116.731	2.21186	41.7996
	116.807	2.22041	41.793
	116.884	2.20487	41.7698
	116.96	2.20272	41.7315
	117.036	2.17067	41.6857
	117.112	2.11256	41.7263
	117.189	2.11643	41.6116
	117.265	2.41331	41.7587
	117.341	2.4641	41.8322
	117.418	2.48437	41.8289
	117.494	2.42068	41.8058
	117.57	2.30422	41.7726
	117.647	2.30759	41.8133
	117.723	2.86788	41.8418
	117.799	2.19871	41.9169
	117.875	1.64524	41.7359
	117.952	1.78001	41.5699
	118.028	1.99534	41.552
	118.104	2.00002	41.6008
	118.181	2.48556	41.6225
	118.257	1.99677	41.7199
	118.333	1.71161	41.6599
	118.409	2.1351	41.6052
	118.486	2.77117	41.5695
	118.562	2.75772	41.7903
	118.638	2.44305	41.7837
	118.715	2.24703	41.8056
	118.791	2.099	41.7562
	118.867	2.20018	41.7109
	118.944	2.37252	41.7375
	119.02	2.36038	41.7808
	119.096	1.93825	41.7345
	119.172	1.72155	41.6904
	119.249	1.59628	41.5729
	119.325	1.88671	41.558
	119.401	2.50252	41.6148
	119.478	2.50467	41.7152
	119.554	2.53575	41.7465
	119.63	2.3265	41.7907
	119.707	2.20939	41.7049
	119.783	2.19604	41.6843
	119.859	2.16429	41.6529
	119.935	2.14307	41.6437
	120.012	1.3521	41.6055
	120.088	1.6692	41.3861
	120.164	1.84929	41.3171
	120.241	1.89195	41.4153
	120.317	1.99076	41.5138
	120.393	1.99856	41.5616
	120.469	2.26142	41.5595
	120.546	2.54103	41.5791
	120.622	2.70029	41.5711
	120.698	2.43752	41.7451
	120.775	1.97143	41.6825
	120.851	1.96883	41.5524
	120.927	1.87	41.4913
	121.004	2.30104	41.4887
	121.08	2.54201	41.5884
	121.156	2.41116	41.6775
	121.232	2.12215	41.6689
	121.309	2.10429	41.5923
	121.385	1.63803	41.5699
	121.461	2.24742	41.4873
	121.538	2.63746	41.4925
	121.614	2.38661	41.6963
	121.69	1.8365	41.6347
	121.766	1.84418	41.521
	121.843	1.95236	41.5153
	121.919	1.83687	41.5236
	121.995	1.77958	41.5153
	122.072	1.85427	41.5056
	122.148	2.04346	41.5275
	122.224	2.05675	41.5378
	122.301	2.47191	41.558
	122.377	2.34499	41.6077
	122.453	2.2616	41.6157
	122.529	2.08287	41.5759
	122.606	1.79809	41.5343
	122.682	1.74795	41.5234
	122.758	1.143	41.5172
	122.835	1.84658	41.156
	122.911	2.54689	41.1716
	122.987	2.58614	41.4725
	123.063	2.63921	41.6038
	123.14	2.46723	41.6271
	123.216	1.54128	41.5421
	123.292	2.11572	41.3662
	123.369	2.84868	41.3422
	123.445	2.46357	41.6811
	123.521	1.99358	41.6171
	123.598	2.13693	41.5805
	123.674	3.2629	41.6892
	123.75	2.87646	41.7574
	123.826	2.41591	41.8494
	123.903	2.25257	41.797
	123.979	2.0276	41.7579
	124.055	2.07656	41.6505
	124.132	2.68177	41.7553
	124.208	2.41719	41.9842
	124.284	2.2121	41.929
	124.361	2.21651	41.7565
	124.437	2.22291	41.7605
	124.513	2.22629	41.7342
	124.589	2.20604	41.7463
	124.666	2.1564	41.7508
	124.742	2.1035	41.702
	124.818	2.22049	41.6959
	124.895	2.43405	41.7781
	124.971	2.43547	41.8205
	125.047	2.50485	41.8253
	125.123	2.38317	41.841
	125.2	2.30958	41.8642
	125.276	2.51081	41.8578
	125.352	2.92601	41.9232
	125.429	2.91917	41.9524
	125.505	1.61139	41.9436
	125.581	1.82781	41.7429
	125.658	1.97636	41.7432
	125.734	2.16368	41.8546
	125.81	2.5082	41.9288
	125.886	2.49699	41.9648
	125.963	1.67848	41.9288
	126.039	2.42489	41.8002
	126.115	2.8208	41.723
	126.192	2.71698	41.9133
	126.268	2.46363	41.9122
	126.344	2.4224	41.8218
	126.42	2.08984	41.8255
	126.497	2.27062	41.8231
	126.573	2.39627	41.8533
	126.649	2.2816	41.9252
	126.726	1.92957	41.8961
	126.802	1.83413	41.8823
	126.878	1.55626	41.7791
	126.955	2.12084	41.7801
	127.031	2.53403	41.809
	127.107	2.5467	41.9108
	127.183	2.56349	41.9911
	127.26	2.48669	42.0051
	127.336	2.21794	41.9744
	127.412	2.18275	41.9496
	127.489	2.16398	41.9486
	127.565	1.87674	41.9451
	127.641	1.2896	41.819
	127.717	1.28535	41.4634
	127.794	1.82342	41.3899
	127.87	1.92899	41.5739
	127.946	1.97982	41.6843
	128.023	2.0565	41.6374
	128.099	2.26749	41.6706
	128.175	2.32582	41.6852
	128.252	2.74172	41.7343
	128.328	2.26047	41.8902
	128.404	1.95304	41.9171
	128.48	1.92878	41.77
	128.557	1.84931	41.6587
	128.633	1.98352	41.6232
	128.709	2.56772	41.715
	128.786	2.29656	41.7973
	128.862	2.1221	41.8314
	128.938	1.96481	41.7235
	129.014	1.60435	41.6684
	129.091	1.74966	41.6159
	129.167	2.67836	41.6083
	129.243	2.11275	41.7793
	129.32	1.8149	41.7207
	129.396	1.86173	41.6476
	129.472	1.93231	41.6308
	129.549	1.93229	41.665
	129.625	1.74701	41.6462
	129.701	1.93315	41.6375
	129.777	2.02654	41.665
	129.854	2.22127	41.7149
	129.93	2.50652	41.7481
	130.006	2.48827	41.818
	130.083	2.27231	41.795
	130.159	1.97669	41.778
	130.235	1.7656	41.7677
	130.311	1.46922	41.7105
	130.388	1.03522	41.4509
	130.464	1.03975	40.8299
	130.54	2.58851	41.1187
	130.617	2.64804	41.5048
	130.693	2.69328	41.628
	130.769	2.28454	41.644
	130.846	1.48143	41.6938
	130.922	1.47544	41.3855
	130.998	2.92517	41.4747
	131.074	2.33931	41.8651
	131.151	1.97241	41.8651
	131.227	2.27684	41.765
	131.303	3.37896	41.9418
	131.38	3.04272	42.0847
	131.456	2.44315	42.1056
	131.532	2.22914	41.868
	131.608	2.01344	41.8648
	131.685	2.12897	41.915
	131.761	2.73825	41.976
	131.837	2.52121	42.1017
	131.914	2.21423	42.126
	131.99	2.22394	42.0536
	132.066	2.23263	42.0522
	132.143	2.2275	42.0411
	132.219	2.20369	42.0452
	132.295	2.15245	42.0509
	132.371	2.09848	42.0381
	132.448	2.25653	41.9855
	132.524	2.46274	42.0386
	132.6	2.46845	42.0944
	132.677	2.54269	42.1241
	132.753	2.4268	42.1416
	132.829	2.32969	42.1622
	132.906	2.60491	42.1343
	132.982	3.00488	42.1568
	133.058	2.94577	42.2983
	133.134	1.55276	42.1481
	133.211	1.81264	41.8531
	133.287	1.95645	41.9333
	133.363	2.13963	41.9462
	133.44	2.5482	42.0582
	133.516	2.48866	42.2044
	133.592	1.63237	42.169
	133.668	2.45837	41.9364
	133.745	2.89171	41.9152
	133.821	2.76481	42.2685
	133.897	2.49927	42.2985
	133.974	2.46912	42.2951
	134.05	2.09214	42.3202
	134.126	2.2988	42.2709
	134.203	2.41799	42.2653
	134.279	2.29687	42.3536
	134.355	1.90241	42.3154
	134.431	1.77101	42.2209
	134.508	1.49197	42.1347
	134.584	2.11554	41.9205
	134.66	2.56678	42.1675
	134.737	2.57625	42.2844
	134.813	2.60223	42.3121
	134.889	2.52719	42.3482
	134.965	2.21957	42.3456
	135.042	2.18606	42.2573
	135.118	2.16833	42.2203
	135.194	1.87819	42.2054
	135.271	1.19916	41.9085
	135.347	1.23764	41.5716
	135.423	1.79081	41.5397
	135.5	1.89612	41.5397
	135.576	1.96044	41.8564
	135.652	2.04926	41.9907
	135.728	2.27554	42.1013
	135.805	2.33359	42.1392
	135.881	2.80588	42.1319
	135.957	2.29696	42.2585
	136.034	1.93751	42.1292
	136.11	1.90589	42.0612
	136.186	1.81754	42.053
	136.262	2.14796	41.9853
	136.339	2.6135	42.0187
	136.415	2.37587	42.2702
	136.491	2.1142	42.2569
	136.568	2.04167	42.1785
	136.644	1.54254	42.0164
	136.72	2.1357	41.8195
	136.797	2.72771	41.8291
	136.873	2.36325	42.1962
	136.949	1.77763	42.1957
	137.025	1.77855	41.9544
	137.102	1.91402	41.946
	137.178	1.77532	41.9038
	137.254	1.6921	41.8642
	137.331	1.79722	41.8031
	137.407	2.00928	41.7959
	137.483	2.01904	41.868
	137.559	2.54546	41.9771
	137.636	2.37936	42.1685
	137.712	2.28545	42.2007
	137.788	2.09135	42.0936
	137.865	1.71611	41.9195
	137.941	1.67308	41.8643
	138.017	0.90366	41.6354
	138.094	1.9593	41.2428
	138.17	2.63268	40.5975
	138.246	2.67623	41.085
	138.322	2.74887	41.3194
	138.399	2.73684	41.4025
	138.475	1.39778	41.2916
	138.551	2.41279	41.203
	138.628	3.00963	41.4687
	138.704	2.71177	41.4922
	138.78	1.95459	41.5109
	138.857	2.157	41.5189
	138.933	3.51648	41.434
	139.009	2.85443	41.7762
	139.085	2.47931	41.8012
	139.162	2.35124	41.8128
	139.238	2.00027	41.7506
	139.314	2.10032	41.7136
	139.391	2.80753	41.7563
	139.467	2.46585	41.8522
	139.543	2.23398	41.8828
	139.619	2.23448	41.793
	139.696	2.23735	41.8299
	139.772	2.24055	41.7938
	139.848	2.21103	41.7964
	139.925	2.13563	41.7896
	140.001	2.0936	41.7976
	140.077	2.22282	41.8098
	140.154	2.49921	41.8224
	140.23	2.49934	41.8763
	140.306	2.58485	41.8956
	140.382	2.44361	41.9331
	140.459	2.3571	41.9247
	140.535	2.59254	41.9109
	140.611	3.09612	41.9674
	140.688	2.9718	42.0996
	140.764	1.47708	42.0554
	140.84	1.75119	41.7674
	140.916	1.9285	41.799
	140.993	2.10878	41.8589
	141.069	2.5909	41.9077
	141.145	2.34302	41.9677
	141.222	1.57063	41.952
	141.298	2.40172	41.8762
	141.374	2.97757	41.9438
	141.451	2.85291	42.0083
	141.527	2.54333	41.9164
	141.603	2.48446	41.9547
	141.679	2.07805	41.984
	141.756	2.28316	41.9642
	141.832	2.44706	41.9617
	141.908	2.31034	41.968
	141.985	1.86947	41.9596
	142.061	1.73999	41.9899
	142.137	1.41334	41.9117
	142.213	2.03478	41.7417
	142.29	2.61015	41.8109
	142.366	2.61773	42.0585
	142.442	2.65002	42.2368
	142.519	2.46483	42.2644
	142.595	2.22936	42.1838
	142.671	2.19338	42.1601
	142.748	2.16049	42.1217
	142.824	1.98516	42.1233
	142.9	1.08523	41.9902
	142.976	1.37925	41.7865
	143.053	1.74494	41.7928
	143.129	1.82694	42.0012
	143.205	1.93326	42.1139
	143.282	1.95212	42.1931
	143.358	2.28788	42.1282
	143.434	2.63648	42.1313
	143.51	2.88238	42.1983
	143.587	2.51623	42.118
	143.663	1.90791	42.2024
	143.739	1.90356	42.1434
	143.816	1.7719	42.0688
	143.892	2.35699	42.0104
	143.968	2.65618	42.2276
	144.045	2.47103	42.2895
	144.121	2.10695	42.3077
	144.197	2.09663	42.1738
	144.273	1.47392	42.0602
	144.35	2.27629	41.8816
	144.426	2.80012	41.9943
	144.502	2.42911	42.245
	144.579	1.73734	42.2002
	144.655	1.73241	42.1396
	144.731	1.88183	42.1347
	144.808	1.73801	42.2099
	144.884	1.64786	42.1077
	144.96	1.76414	42.0895
	145.036	1.99627	42.1256
	145.113	2.03134	42.103
	145.189	2.58509	42.217
	145.265	2.40034	42.3977
	145.342	2.29834	42.4219
	145.418	2.12369	42.3342
	145.494	1.66008	42.2474
	145.57	1.48031	42.1251
	145.647	0.75194	41.273
	145.723	1.8489	38.405
	145.799	2.68869	38.587
	145.876	2.71648	38.9316
	145.952	2.81079	39.0378
	146.028	2.41394	39.0854
	146.105	1.31215	39.3337
	146.181	2.27777	39.4101
	146.257	3.09969	39.4922
	146.333	2.84153	39.5515
	146.41	1.92307	39.6655
	146.486	2.43366	39.6439
	146.562	3.66802	39.598
	146.639	2.9913	39.6002
	146.715	2.51436	39.8424
	146.791	2.36889	39.9449
	146.867	1.97892	39.9904
	146.944	2.09168	39.9431
	147.02	2.87378	40.132
	147.096	2.47899	40.3583
	147.173	2.2361	40.2896
	147.249	2.23379	40.2804
	147.325	2.24169	40.3086
	147.402	2.23387	40.3422
	147.478	2.20821	40.3252
	147.554	2.13422	40.3642
	147.63	2.0908	40.3359
	147.707	2.17006	40.3292
	147.783	2.53441	40.4276
	147.859	2.57168	40.5084
	147.936	2.63314	40.5489
	148.012	2.52501	40.5558
	148.088	2.3695	40.5461
	148.164	2.38367	40.5086
	148.241	3.19698	40.5163
	148.317	2.08122	40.64
	148.393	1.39726	40.5402
	148.47	1.56741	40.2743
	148.546	1.90497	40.2821
	148.622	1.96615	40.4192
	148.699	2.63702	40.4869
	148.775	1.91193	40.5419
	148.851	1.49794	40.6171
	148.927	2.00025	40.3548
	149.004	3.05602	40.447
	149.08	3.04309	40.6394
	149.156	2.57372	40.6418
	149.233	2.25696	40.6268
	149.309	2.06479	40.4709
	149.385	2.20143	40.4844
	149.461	2.47478	40.4958
	149.538	2.46207	40.6053
	149.614	1.83897	40.5928
	149.69	1.51588	40.5183
	149.767	1.32591	40.5216
	149.843	1.7266	40.6423
	149.919	2.65931	40.6855
	149.996	2.66812	40.7034
	150.072	2.7043	40.721
	150.148	2.42207	40.7552
	150.224	2.23796	40.7858
	150.301	2.21563	40.7636
	150.377	2.1555	40.7271
	150.453	1.89244	40.7637
	150.53	0.95959	40.5543
	150.606	1.37947	40.1687
	150.682	1.69899	40.3775
	150.758	1.74524	40.4472
	150.835	1.90488	40.6343
	150.911	2.01749	40.8235
	150.987	2.30535	40.87
	151.064	2.65506	40.9613
	151.14	2.96483	41.022
	151.216	2.77908	41.0631
	151.293	1.87422	41.0214
	151.369	1.8181	40.9804
	151.445	1.72076	41.0031
	151.521	2.2011	41.1396
	151.598	2.71868	41.1346
	151.674	2.63602	41.1746
	151.75	2.10118	41.2238
	151.827	1.75198	41.2359
	151.903	1.39562	41.2317
	151.979	2.063	41.2043
	152.055	2.86109	41.2327
	152.132	2.77957	41.3321
	152.208	1.67846	41.3206
	152.284	1.78376	41.341
	152.361	1.84332	41.4243
	152.437	1.75917	41.454
[truncated: 248,002+ more rows]

## Sheet: Fig. 4b
	Horizontal step, i	NRMSE (basic method)	NRMSE (optimized algorithm)
	0	0.21535	0.14977
	1	0.26873	0.15814
	2	0.34291	0.16705
	3	0.42361	0.17656
	4	0.50244	0.18595
	5	0.57345	0.19371
	6	0.63363	0.19835
	7	0.6798	0.2003
	8	0.71273	0.2009
	9	0.7309	0.20063
	10	0.7356	0.20009
	11	0.72752	0.19941
	12	0.70737	0.19866
	13	0.67851	0.19801
	14	0.6428	0.19651
	15	0.60156	0.19407
	16	0.55575	0.19071
	17	0.50356	0.18735
	18	0.44624	0.18586
	19	0.38755	0.18892
	20	0.3353	0.19962
	21	0.30303	0.21902
	22	0.30247	0.24509
	23	0.33452	0.27428
	24	0.3884	0.30271
	25	0.45177	0.32706
	26	0.51617	0.34457
	27	0.57658	0.35473
	28	0.62926	0.3585
	29	0.67326	0.3573
	30	0.70689	0.35309
	31	0.72954	0.34773
	32	0.74143	0.3433
	33	0.74147	0.34067
	34	0.73134	0.33957
	35	0.71134	0.33857
	36	0.68695	0.33759
	37	0.65729	0.33513
	38	0.63143	0.3308
	39	0.60742	0.32589
	40	0.58919	0.32496
	41	0.57686	0.33515
	42	0.5707	0.36203
	43	0.57033	0.40612
	44	0.57471	0.46225
	45	0.5828	0.52222
	46	0.59461	0.57799
	47	0.61006	0.62254
	48	0.62871	0.65087
	49	0.65184	0.66095

## Sheet: Fig. 4c-f
	Fig. 4c				Fig. 4d				Fig. 4e				Fig. 4f
		i=1 (basic method)				i=20 (basic method)				i=1 (optimized algorithm)				i=20 (optimized algorithm)
	time steps	Prediction	Ground truth		time steps	Prediction	Ground truth		time steps	Prediction	Ground truth		time steps	Prediction	Ground truth
	0	0.72091	0.70801		0	0.96412	1.00146		0	0.74297	0.70801		0	0.9943	1.00146
	1	0.78846	0.66759		1	1.12596	1.02107		1	0.72423	0.66759		1	1.01405	1.02107
	2	0.69826	0.62771		2	1.14284	1.03214		2	0.67142	0.62771		2	1.0087	1.03214
	3	0.61036	0.58927		3	1.08496	1.03596		3	0.62211	0.58927		3	0.9944	1.03596
	4	0.61069	0.55359		4	1.1089	1.03411		4	0.57979	0.55359		4	0.98917	1.03411
	5	0.61594	0.52224		5	1.07346	1.02854		5	0.55016	0.52224		5	1.01127	1.02854
	6	0.60774	0.4972		6	1.08792	1.02155		6	0.52388	0.4972		6	1.00722	1.02155
	7	0.58442	0.48106		7	1.05344	1.01593		7	0.47184	0.48106		7	1.01351	1.01593
	8	0.5566	0.47706		8	1.05769	1.01472		8	0.46181	0.47706		8	1.00764	1.01472
	9	0.57398	0.48865		9	1.08098	1.02086		9	0.47657	0.48865		9	1.0195	1.02086
	10	0.5585	0.51821		10	1.06357	1.03634		10	0.52817	0.51821		10	1.04569	1.03634
	11	0.54392	0.56528		11	1.08851	1.0613		11	0.58466	0.56528		11	1.07704	1.0613
	12	0.56855	0.62585		12	1.08442	1.09317		12	0.61531	0.62585		12	1.08842	1.09317
	13	0.62619	0.69363		13	1.14901	1.12627		13	0.68853	0.69363		13	1.09151	1.12627
	14	0.6988	0.76233		14	1.13832	1.15313		14	0.77992	0.76233		14	1.1361	1.15313
	15	0.74913	0.82709		15	1.19107	1.16775		15	0.84567	0.82709		15	1.1832	1.16775
	16	0.94557	0.88474		16	1.2512	1.16827		16	0.90222	0.88474		16	1.19104	1.16827
	17	0.9679	0.93346		17	1.17921	1.15676		17	0.96002	0.93346		17	1.17134	1.15676
	18	1.03426	0.97241		18	1.22198	1.13717		18	1.00006	0.97241		18	1.16403	1.13717
	19	1.06796	1.00146		19	1.17149	1.11361		19	1.01669	1.00146		19	1.1308	1.11361
	20	1.04347	1.02107		20	1.03499	1.0895		20	1.03642	1.02107		20	1.10516	1.0895
	21	1.02848	1.03214		21	0.92184	1.06738		21	1.03028	1.03214		21	1.06514	1.06738
	22	1.04839	1.03596		22	0.89308	1.04887		22	1.02727	1.03596		22	1.05317	1.04887
	23	1.02174	1.03411		23	0.90327	1.03462		23	1.03985	1.03411		23	1.06926	1.03462
	24	1.04391	1.02854		24	0.90236	1.02424		24	1.03809	1.02854		24	1.06389	1.02424
	25	1.01488	1.02155		25	0.96398	1.01626		25	1.02113	1.02155		25	1.03508	1.01626
	26	0.96936	1.01593		26	0.95885	1.00814		26	1.01726	1.01593		26	1.01324	1.00814
	27	0.98637	1.01472		27	0.93793	0.99664		27	1.00874	1.01472		27	1.02039	0.99664
	28	1.01547	1.02086		28	0.96939	0.97847		28	1.01688	1.02086		28	0.96879	0.97847
	29	1.02342	1.03634		29	1.0158	0.95148		29	1.03516	1.03634		29	0.97695	0.95148
	30	1.03822	1.0613		30	0.94768	0.91595		30	1.06318	1.0613		30	0.94069	0.91595
	31	1.08286	1.09317		31	0.89483	0.87472		31	1.0843	1.09317		31	0.88982	0.87472
	32	1.0989	1.12627		32	0.87466	0.83186		32	1.12943	1.12627		32	0.87712	0.83186
	33	1.16239	1.15313		33	0.72808	0.79125		33	1.16968	1.15313		33	0.82588	0.79125
	34	1.12501	1.16775		34	0.71446	0.75595		34	1.18222	1.16775		34	0.77945	0.75595
	35	1.15884	1.16827		35	0.76098	0.72814		35	1.18569	1.16827		35	0.78288	0.72814
	36	1.13458	1.15676		36	0.64558	0.70918		36	1.15533	1.15676		36	0.74142	0.70918
	37	1.13777	1.13717		37	0.64823	0.69956		37	1.14239	1.13717		37	0.68898	0.69956
	38	1.15047	1.11361		38	0.62621	0.69878		38	1.11625	1.11361		38	0.67792	0.69878
	39	1.14304	1.0895		39	0.71396	0.70546		39	1.0959	1.0895		39	0.67813	0.70546
	40	1.09834	1.06738		40	0.69892	0.71765		40	1.10335	1.06738		40	0.68983	0.71765
	41	1.03855	1.04887		41	0.72171	0.73335		41	1.07654	1.04887		41	0.70763	0.73335
	42	0.99917	1.03462		42	0.79364	0.75102		42	1.0542	1.03462		42	0.69017	0.75102
	43	1.06396	1.02424		43	0.86267	0.77002		43	1.03509	1.02424		43	0.74528	0.77002
	44	1.03195	1.01626		44	0.83919	0.79087		44	1.0348	1.01626		44	0.7367	0.79087
	45	0.99013	1.00814		45	0.88826	0.81526		45	1.03934	1.00814		45	0.77361	0.81526
	46	0.9728	0.99664		46	0.83596	0.84548		46	1.01536	0.99664		46	0.82866	0.84548
	47	0.9766	0.97847		47	0.88072	0.88301		47	0.96269	0.97847		47	0.84232	0.88301
	48	0.93637	0.95148		48	0.97485	0.92684		48	0.92291	0.95148		48	0.89416	0.92684
	49	0.97229	0.91595		49	0.9034	0.97331		49	0.87996	0.91595		49	0.93927	0.97331
	50	0.89186	0.87472		50	0.97484	1.01798		50	0.83057	0.87472		50	0.98007	1.01798
	51	0.92997	0.83186		51	1.05905	1.05772		51	0.79206	0.83186		51	0.99986	1.05772
	52	0.89453	0.79125		52	1.09194	1.09137		52	0.76853	0.79125		52	1.05805	1.09137
	53	0.723	0.75595		53	1.00987	1.11931		53	0.76073	0.75595		53	1.10188	1.11931
	54	0.7325	0.72814		54	1.16601	1.14283		54	0.70858	0.72814		54	1.12718	1.14283
	55	0.68562	0.70918		55	1.11692	1.16344		55	0.65569	0.70918		55	1.12103	1.16344
	56	0.7053	0.69956		56	1.15436	1.18251		56	0.64516	0.69956		56	1.11181	1.18251
	57	0.67644	0.69878		57	1.17613	1.201		57	0.65276	0.69878		57	1.13476	1.201
	58	0.65255	0.70546		58	1.13939	1.21941		58	0.67438	0.70546		58	1.14081	1.21941
	59	0.62154	0.71765		59	1.16682	1.23779		59	0.67989	0.71765		59	1.17316	1.23779
	60	0.6594	0.73335		60	1.1517	1.25593		60	0.70354	0.73335		60	1.19291	1.25593
	61	0.66984	0.75102		61	1.21335	1.27343		61	0.72165	0.75102		61	1.20751	1.27343
	62	0.71185	0.77002		62	1.18018	1.2897		62	0.76966	0.77002		62	1.22768	1.2897
	63	0.66924	0.79087		63	1.22474	1.30363		63	0.77874	0.79087		63	1.27254	1.30363
	64	0.73799	0.81526		64	1.20304	1.31293		64	0.79656	0.81526		64	1.29395	1.31293
	65	0.77855	0.84548		65	1.25452	1.31368		65	0.82841	0.84548		65	1.25515	1.31368
	66	0.81192	0.88301		66	1.21249	1.30147		66	0.84146	0.88301		66	1.25877	1.30147
	67	0.95452	0.92684		67	1.2024	1.27412		67	0.89534	0.92684		67	1.26224	1.27412
	68	1.13266	0.97331		68	1.24345	1.23321		68	0.97795	0.97331		68	1.20865	1.23321
	69	1.0647	1.01798		69	1.16568	1.18263		69	1.03649	1.01798		69	1.12917	1.18263
	70	1.13813	1.05772		70	1.05375	1.12643		70	1.10545	1.05772		70	1.0571	1.12643
	71	1.18814	1.09137		71	1.0129	1.06775		71	1.13472	1.09137		71	0.97207	1.06775
	72	1.1826	1.11931		72	0.95179	1.00863		72	1.14555	1.11931		72	0.93563	1.00863
	73	1.13901	1.14283		73	0.80682	0.95025		73	1.17889	1.14283		73	0.9029	0.95025
	74	1.12317	1.16344		74	0.73419	0.89326		74	1.17821	1.16344		74	0.85793	0.89326
	75	1.19383	1.18251		75	0.77988	0.83801		75	1.18092	1.18251		75	0.8441	0.83801
	76	1.16656	1.201		76	0.65621	0.78471		76	1.19031	1.201		76	0.75107	0.78471
	77	1.16508	1.21941		77	0.62515	0.73356		77	1.19045	1.21941		77	0.68558	0.73356
	78	1.17862	1.23779		78	0.66884	0.68473		78	1.2104	1.23779		78	0.66276	0.68473
	79	1.21708	1.25593		79	0.60516	0.63838		79	1.23993	1.25593		79	0.59292	0.63838
	80	1.20363	1.27343		80	0.57672	0.59469		80	1.2571	1.27343		80	0.57028	0.59469
	81	1.24194	1.2897		81	0.53059	0.55391		81	1.28138	1.2897		81	0.51905	0.55391
	82	1.22619	1.30363		82	0.49625	0.51648		82	1.32373	1.30363		82	0.49939	0.51648
	83	1.24598	1.31293		83	0.44718	0.48316		83	1.37827	1.31293		83	0.45341	0.48316
	84	1.25608	1.31368		84	0.50409	0.45519		84	1.35334	1.31368		84	0.43238	0.45519
	85	1.3025	1.30147		85	0.42728	0.43438		85	1.34022	1.30147		85	0.40633	0.43438
	86	1.25853	1.27412		86	0.47101	0.42333		86	1.29984	1.27412		86	0.40757	0.42333
	87	1.27205	1.23321		87	0.43914	0.42546		87	1.23691	1.23321		87	0.43855	0.42546
	88	1.29728	1.18263		88	0.54284	0.44449		88	1.17157	1.18263		88	0.42353	0.44449
	89	1.18224	1.12643		89	0.5997	0.48294		89	1.10513	1.12643		89	0.46663	0.48294
	90	1.10343	1.06775		90	0.68432	0.53991		90	1.0556	1.06775		90	0.52892	0.53991
	91	1.11484	1.00863		91	0.73102	0.61		91	0.98067	1.00863		91	0.61225	0.61
	92	1.02271	0.95025		92	0.77355	0.68499		92	0.94068	0.95025		92	0.66106	0.68499
	93	0.93344	0.89326		93	0.76746	0.757		93	0.8976	0.89326		93	0.75426	0.757
	94	0.91891	0.83801		94	0.89519	0.82061		94	0.84696	0.83801		94	0.80797	0.82061
	95	0.89465	0.78471		95	1.0352	0.87312		95	0.80627	0.78471		95	0.84312	0.87312
	96	0.7731	0.73356		96	0.94393	0.91381		96	0.76255	0.73356		96	0.8476	0.91381
	97	0.76058	0.68473		97	1.0409	0.94314		97	0.69667	0.68473		97	0.87342	0.94314
	98	0.73163	0.63838		98	1.06549	0.96215		98	0.66159	0.63838		98	0.93541	0.96215
	99	0.66189	0.59469		99	1.10135	0.97213		99	0.62641	0.59469		99	0.93685	0.97213
	100	0.64993	0.55391		100	1.07641	0.97453		100	0.58446	0.55391		100	0.96019	0.97453
	101	0.61058	0.51648		101	1.06127	0.9709		101	0.54998	0.51648		101	1.00536	0.9709
	102	0.62016	0.48316		102	1.06889	0.96297		102	0.50253	0.48316		102	1.0346	0.96297
	103	0.58794	0.45519		103	1.05877	0.95274		103	0.46751	0.45519		103	1.00631	0.95274
	104	0.58873	0.43438		104	1.04134	0.9426		104	0.45752	0.43438		104	0.95582	0.9426
	105	0.58221	0.42333		105	1.06763	0.93541		105	0.44384	0.42333		105	0.9396	0.93541
	106	0.5586	0.42546		106	1.03104	0.93436		106	0.42535	0.42546		106	0.9113	0.93436
	107	0.57141	0.44449		107	1.07109	0.94249		107	0.47434	0.44449		107	0.93096	0.94249
	108	0.55932	0.48294		108	1.05976	0.96174		108	0.51616	0.48294		108	0.96997	0.96174
	109	0.58692	0.53991		109	1.08117	0.99187		109	0.54998	0.53991		109	1.02738	0.99187
	110	0.60479	0.61		110	1.13419	1.0296		110	0.60625	0.61		110	1.07626	1.0296
	111	0.61771	0.68499		111	1.13032	1.06868		111	0.68153	0.68499		111	1.11258	1.06868
	112	0.7066	0.757		112	1.15295	1.10204		112	0.75152	0.757		112	1.12439	1.10204
	113	0.70191	0.82061		113	1.12625	1.12514		113	0.80667	0.82061		113	1.15675	1.12514
	114	0.9305	0.87312		114	1.19299	1.13738		114	0.8604	0.87312		114	1.16017	1.13738
	115	0.94505	0.91381		115	1.2301	1.14103		115	0.89777	0.91381		115	1.15306	1.14103
	116	1.02474	0.94314		116	1.2	1.13944		116	0.95057	0.94314		116	1.13172	1.13944
	117	1.04472	0.96215		117	1.17817	1.13586		117	1.00115	0.96215		117	1.16958	1.13586
	118	0.975	0.97213		118	1.10188	1.13291		118	1.01866	0.97213		118	1.14283	1.13291
	119	0.94449	0.97453		119	1.06361	1.13237		119	1.00919	0.97453		119	1.16704	1.13237
	120	0.99405	0.9709		120	1.07264	1.13508		120	1.01075	0.9709		120	1.15631	1.13508
	121	0.90159	0.96297		121	1.04016	1.14097		121	0.9787	0.96297		121	1.15633	1.14097
	122	0.92842	0.95274		122	1.07359	1.14911		122	0.96234	0.95274		122	1.14919	1.14911
	123	0.95352	0.9426		123	1.05201	1.15778		123	0.96376	0.9426		123	1.13463	1.15778
	124	0.95394	0.93541		124	1.06169	1.16461		124	0.96278	0.93541		124	1.13555	1.16461
	125	0.91024	0.93436		125	1.05108	1.16641		125	0.96576	0.93436		125	1.12986	1.16641
	126	0.93113	0.94249		126	1.02344	1.15939		126	0.99101	0.94249		126	1.11302	1.15939
	127	0.91759	0.96174		127	1.1026	1.14013		127	1.03194	0.96174		127	1.15057	1.14013
	128	1.0086	0.99187		128	1.09006	1.10781		128	1.05945	0.99187		128	1.13877	1.10781
	129	1.03103	1.0296		129	1.00757	1.0653		129	1.10266	1.0296		129	1.123	1.0653
	130	1.11395	1.06868		130	0.98658	1.01749		130	1.14741	1.06868		130	1.1041	1.01749
	131	1.13686	1.10204		131	1.01213	0.96898		131	1.16157	1.10204		131	1.00785	0.96898
	132	1.16617	1.12514		132	0.90038	0.92291		132	1.18917	1.12514		132	0.99496	0.92291
	133	1.14389	1.13738		133	0.77963	0.88104		133	1.20887	1.13738		133	0.94324	0.88104
	134	1.16874	1.14103		134	0.79629	0.84395		134	1.21901	1.14103		134	0.9286	0.84395
	135	1.16018	1.13944		135	0.82509	0.81136		135	1.20942	1.13944		135	0.91751	0.81136
	136	1.13153	1.13586		136	0.73088	0.78239		136	1.19441	1.13586		136	0.87713	0.78239
	137	1.15061	1.13291		137	0.78283	0.75588		137	1.18752	1.13291		137	0.86839	0.75588
	138	1.16191	1.13237		138	0.71826	0.73065		138	1.19283	1.13237		138	0.8579	0.73065
	139	1.17119	1.13508		139	0.72248	0.70585		139	1.1987	1.13508		139	0.83712	0.70585
	140	1.11195	1.14097		140	0.7757	0.68112		140	1.19113	1.14097		140	0.81745	0.68112
	141	1.13574	1.14911		141	0.7225	0.65673		141	1.2088	1.14911		141	0.72589	0.65673
	142	1.12403	1.15778		142	0.77377	0.63352		142	1.19971	1.15778		142	0.65991	0.63352
	143	1.17572	1.16461		143	0.72357	0.61311		143	1.20433	1.16461		143	0.602	0.61311
	144	1.17175	1.16641		144	0.75568	0.59798		144	1.16238	1.16641		144	0.59025	0.59798
	145	1.12227	1.15939		145	0.67542	0.59163		145	1.15496	1.15939		145	0.55624	0.59163
	146	1.15713	1.14013		146	0.69706	0.5981		146	1.11016	1.14013		146	0.60168	0.5981
	147	1.13428	1.10781		147	0.69089	0.62057		147	1.0623	1.10781		147	0.65524	0.62057
	148	1.08122	1.0653		148	0.72789	0.65937		148	1.01251	1.0653		148	0.68497	0.65937
	149	1.07506	1.01749		149	0.77544	0.71109		149	0.96709	1.01749		149	0.72242	0.71109
	150	0.99955	0.96898		150	0.78924	0.76997		150	0.95643	0.96898		150	0.75949	0.76997
	151	0.96905	0.92291		151	0.81996	0.83035		151	0.90168	0.92291		151	0.79857	0.83035
	152	0.88158	0.88104		152	0.89662	0.88814		152	0.83027	0.88104		152	0.88035	0.88814
	153	0.86223	0.84395		153	0.91695	0.94102		153	0.79946	0.84395		153	0.93158	0.94102
	154	0.89491	0.81136		154	0.98037	0.9879		154	0.77339	0.81136		154	0.96829	0.9879
	155	0.88627	0.78239		155	1.08986	1.02837		155	0.75915	0.78239		155	0.99704	1.02837
	156	0.80385	0.75588		156	1.08262	1.06234		156	0.74398	0.75588		156	1.08207	1.06234
	157	0.76034	0.73065		157	1.13049	1.08987		157	0.70836	0.73065		157	1.09053	1.08987
	158	0.71995	0.70585		158	1.16192	1.11117		158	0.69868	0.70585		158	1.12226	1.11117
	159	0.69341	0.68112		159	1.15454	1.12663		159	0.65711	0.68112		159	1.11944	1.12663
	160	0.64314	0.65673		160	1.11584	1.13692		160	0.60844	0.65673		160	1.13627	1.13692
	161	0.58697	0.63352		161	1.10784	1.14309		161	0.61097	0.63352		161	1.12321	1.14309
	162	0.60711	0.61311		162	1.14407	1.14673		162	0.58517	0.61311		162	1.13354	1.14673
	163	0.56635	0.59798		163	1.15442	1.14999		163	0.56935	0.59798		163	1.15766	1.14999
	164	0.55502	0.59163		164	1.12342	1.15549		164	0.56885	0.59163		164	1.1924	1.15549
	165	0.56242	0.5981		165	1.12482	1.16577		165	0.58349	0.5981		165	1.20267	1.16577
	166	0.53795	0.62057		166	1.11491	1.18221		166	0.63303	0.62057		166	1.20981	1.18221
	167	0.5392	0.65937		167	1.14247	1.20383		167	0.67451	0.65937		167	1.24355	1.20383
	168	0.6011	0.71109		168	1.18113	1.22648		168	0.70882	0.71109		168	1.23607	1.22648
	169	0.61299	0.76997		169	1.15627	1.24343		169	0.77804	0.76997		169	1.2352	1.24343
	170	0.73105	0.83035		170	1.19046	1.2481		170	0.82558	0.83035		170	1.23589	1.2481
	171	0.81531	0.88814		171	1.19168	1.23709		171	0.8751	0.88814		171	1.25841	1.23709
	172	0.96194	0.94102		172	1.23452	1.21107		172	0.93634	0.94102		172	1.21905	1.21107
	173	1.07311	0.9879		173	1.2683	1.1733		173	0.97998	0.9879		173	1.17958	1.1733
	174	1.14671	1.02837		174	1.13856	1.12786		174	1.03597	1.02837		174	1.14734	1.12786
	175	1.11445	1.06234		175	1.01606	1.07841		175	1.07436	1.06234		175	1.10969	1.07841
	176	1.17197	1.08987		176	1.06596	1.02787		176	1.07172	1.08987		176	1.09775	1.02787
	177	1.1647	1.11117		177	0.9304	0.97835		177	1.09702	1.11117		177	1.00534	0.97835
	178	1.13354	1.12663		178	0.84045	0.93125		178	1.11738	1.12663		178	0.96857	0.93125
	179	1.13383	1.13692		179	0.77816	0.88733		179	1.13134	1.13692		179	0.9066	0.88733
	180	1.16394	1.14309		180	0.77543	0.84672		180	1.14426	1.14309		180	0.88024	0.84672
	181	1.12488	1.14673		181	0.71152	0.80887		181	1.13307	1.14673		181	0.83054	0.80887
	182	1.11616	1.14999		182	0.75523	0.77264		182	1.14041	1.14999		182	0.82305	0.77264
	183	1.08694	1.15549		183	0.69075	0.73662		183	1.16495	1.15549		183	0.7956	0.73662
	184	1.1021	1.16577		184	0.6672	0.69977		184	1.1596	1.16577		184	0.77111	0.69977
	185	1.09472	1.18221		185	0.69499	0.66197		185	1.17513	1.18221		185	0.71012	0.66197
	186	1.15918	1.20383		186	0.66724	0.62425		186	1.20584	1.20383		186	0.67064	0.62425
	187	1.19894	1.22648		187	0.68146	0.58836		187	1.23123	1.22648		187	0.62413	0.58836
	188	1.19422	1.24343		188	0.69294	0.55638		188	1.21743	1.24343		188	0.61952	0.55638
	189	1.19876	1.2481		189	0.61223	0.53055		189	1.21852	1.2481		189	0.64325	0.53055
	190	1.2473	1.23709		190	0.53431	0.5134		190	1.20974	1.23709		190	0.62338	0.5134
	191	1.20448	1.21107		191	0.643	0.50786		191	1.18158	1.21107		191	0.60696	0.50786
	192	1.18305	1.1733		192	0.64519	0.51696		192	1.16376	1.1733		192	0.58533	0.51696
	193	1.17797	1.12786		193	0.7186	0.54284		193	1.1342	1.12786		193	0.59471	0.54284
	194	1.10723	1.07841		194	0.79868	0.58533		194	1.06326	1.07841		194	0.62909	0.58533
	195	1.11571	1.02787		195	0.77366	0.6412		195	1.01925	1.02787		195	0.64446	0.6412
	196	1.00168	0.97835		196	0.83121	0.70498		196	0.98966	0.97835		196	0.72651	0.70498
	197	0.95939	0.93125		197	0.85819	0.77088		197	0.93936	0.93125		197	0.79937	0.77088
	198	0.91975	0.88733		198	0.88852	0.83429		198	0.89491	0.88733		198	0.85562	0.83429
	199	0.88237	0.84672		199	0.97607	0.89215		199	0.8723	0.84672		199	0.92141	0.89215
	200	0.90339	0.80887		200	0.99714	0.94267		200	0.85161	0.80887		200	0.95607	0.94267
	201	0.9218	0.77264		201	1.07619	0.98476		201	0.82602	0.77264		201	1.0631	0.98476
	202	0.82518	0.73662		202	1.01852	1.01784		202	0.81199	0.73662		202	1.09929	1.01784
	203	0.6996	0.69977		203	1.05964	1.04183		203	0.78138	0.69977		203	1.0893	1.04183
	204	0.65177	0.66197		204	1.10798	1.0572		204	0.74836	0.66197		204	1.07409	1.0572
	205	0.62965	0.62425		205	1.12939	1.06499		205	0.70624	0.62425		205	1.0463	1.06499
	206	0.64349	0.58836		206	1.10358	1.06669		206	0.66394	0.58836		206	1.05093	1.06669
	207	0.59173	0.55638		207	1.1181	1.06419		207	0.61297	0.55638		207	1.04101	1.06419
	208	0.56985	0.53055		208	1.09235	1.05978		208	0.5821	0.53055		208	1.02617	1.05978
	209	0.56201	0.5134		209	1.07144	1.0561		209	0.57788	0.5134		209	1.03277	1.0561
	210	0.54367	0.50786		210	1.07071	1.05605		210	0.54174	0.50786		210	1.04082	1.05605
	211	0.54638	0.51696		211	1.08052	1.06238		211	0.53945	0.51696		211	1.04744	1.06238
	212	0.53767	0.54284		212	1.08753	1.07702		212	0.57663	0.54284		212	1.07441	1.07702
	213	0.55527	0.58533		213	1.11944	1.10016		213	0.60184	0.58533		213	1.09587	1.10016
	214	0.58467	0.6412		214	1.13587	1.12934		214	0.65454	0.6412		214	1.1042	1.12934
	215	0.60453	0.70498		215	1.11747	1.15905		215	0.7186	0.70498		215	1.12775	1.15905
	216	0.71616	0.77088		216	1.20227	1.18186		216	0.78166	0.77088		216	1.12662	1.18186
	217	0.72347	0.83429		217	1.25861	1.19163		217	0.84152	0.83429		217	1.13353	1.19163
	218	0.85887	0.89215		218	1.18271	1.18622		218	0.91342	0.89215		218	1.15022	1.18622
	219	0.9792	0.94267		219	1.21713	1.16759		219	0.9588	0.94267		219	1.12441	1.16759
	220	1.04043	0.98476		220	1.21191	1.13983		220	0.97488	0.98476		220	1.13116	1.13983
	221	1.10757	1.01784		221	1.20305	1.10726		221	1.01163	1.01784		221	1.11922	1.10726
	222	1.09405	1.04183		222	0.9745	1.07354		222	1.05269	1.04183		222	1.07444	1.07354
	223	1.07382	1.0572		223	0.92847	1.04136		223	1.06849	1.0572		223	1.02502	1.04136
	224	1.11984	1.06499		224	0.98309	1.01247		224	1.05754	1.06499		224	1.01002	1.01247
	225	1.09355	1.06669		225	0.92352	0.98767		225	1.07358	1.06669		225	0.97374	0.98767
	226	1.08945	1.06419		226	0.88935	0.96681		226	1.108	1.06419		226	0.95139	0.96681
	227	1.07158	1.05978		227	0.93951	0.94871		227	1.09588	1.05978		227	0.94569	0.94871
	228	1.09747	1.0561		228	0.88797	0.93122		228	1.08609	1.0561		228	0.9217	0.93122
	229	1.06213	1.05605		229	0.88622	0.91157		229	1.05932	1.05605		229	0.9101	0.91157
	230	1.03098	1.06238		230	0.92312	0.88709		230	1.07046	1.06238		230	0.87195	0.88709
	231	1.11427	1.07702		231	0.93007	0.85627		231	1.09585	1.07702		231	0.86892	0.85627
	232	1.05518	1.10016		232	0.81703	0.81964		232	1.14438	1.10016		232	0.79552	0.81964
	233	1.0998	1.12934		233	0.82943	0.77966		233	1.17273	1.12934		233	0.75914	0.77966
	234	1.12458	1.15905		234	0.82046	0.73971		234	1.19081	1.15905		234	0.74513	0.73971
	235	1.12964	1.18186		235	0.72062	0.70313		235	1.21088	1.18186		235	0.71969	0.70313
	236	1.13551	1.19163		236	0.71703	0.67279		236	1.2011	1.19163		236	0.7102	0.67279
	237	1.12637	1.18622		237	0.71163	0.65113		237	1.18167	1.18622		237	0.70851	0.65113
	238	1.1281	1.16759		238	0.7343	0.64009		238	1.14265	1.16759		238	0.68365	0.64009
	239	1.09735	1.13983		239	0.70751	0.64081		239	1.11871	1.13983		239	0.69199	0.64081
	240	1.06885	1.10726		240	0.7068	0.65327		240	1.10274	1.10726		240	0.70285	0.65327
	241	1.099	1.07354		241	0.75523	0.67615		241	1.07447	1.07354		241	0.72342	0.67615
	242	1.0571	1.04136		242	0.78202	0.70714		242	1.03849	1.04136		242	0.738	0.70714
	243	1.03166	1.01247		243	0.78847	0.74365		243	0.99552	1.01247		243	0.79183	0.74365
	244	0.98856	0.98767		244	0.83112	0.78348		244	0.98093	0.98767		244	0.81319	0.78348
	245	1.02954	0.96681		245	0.94062	0.82521		245	0.98606	0.96681		245	0.83885	0.82521
	246	0.97407	0.94871		246	0.91408	0.8683		246	0.97907	0.94871		246	0.88233	0.8683
	247	0.94695	0.93122		247	0.91812	0.91271		247	0.95443	0.93122		247	0.90589	0.91271
	248	0.94908	0.91157		248	0.95001	0.95809		248	0.91989	0.91157		248	0.92651	0.95809
	249	0.84011	0.88709		249	0.98485	1.003		249	0.88821	0.88709		249	1.00648	1.003
	250	0.88992	0.85627		250	1.05081	1.04492		250	0.88961	0.85627		250	1.06836	1.04492
	251	0.83957	0.81964		251	1.04233	1.08124		251	0.90015	0.81964		251	1.0989	1.08124
	252	0.84817	0.77966		252	1.11009	1.11046		252	0.86155	0.77966		252	1.14932	1.11046
	253	0.7347	0.73971		253	1.09123	1.13254		253	0.81022	0.73971		253	1.15669	1.13254
	254	0.65948	0.70313		254	1.09665	1.14858		254	0.78068	0.70313		254	1.13432	1.14858
	255	0.64303	0.67279		255	1.12432	1.16046		255	0.74911	0.67279		255	1.13105	1.16046
	256	0.60015	0.65113		256	1.09757	1.17035		256	0.74441	0.65113		256	1.16117	1.17035
	257	0.58352	0.64009		257	1.14321	1.18043		257	0.72715	0.64009		257	1.18738	1.18043
	258	0.60285	0.64081		258	1.14066	1.19241		258	0.69651	0.64081		258	1.20525	1.19241
	259	0.57123	0.65327		259	1.14143	1.20728		259	0.69861	0.65327		259	1.20708	1.20728
	260	0.57623	0.67615		260	1.16029	1.22504		260	0.70504	0.67615		260	1.20589	1.22504
	261	0.61915	0.70714		261	1.17223	1.24453		261	0.7333	0.70714		261	1.23351	1.24453
	262	0.62673	0.74365		262	1.19362	1.26345		262	0.73847	0.74365		262	1.22669	1.26345
	263	0.65115	0.78348		263	1.22047	1.27849		263	0.76423	0.78348		263	1.26824	1.27849
	264	0.72123	0.82521		264	1.23806	1.2856		264	0.81122	0.82521		264	1.274	1.2856
	265	0.83534	0.8683		265	1.18704	1.28067		265	0.84324	0.8683		265	1.2457	1.28067
	266	0.86061	0.91271		266	1.20311	1.26097		266	0.86949	0.91271		266	1.2659	1.26097
	267	0.98062	0.95809		267	1.27748	1.22667		267	0.93044	0.95809		267	1.2399	1.22667
	268	1.03658	1.003		268	1.34958	1.18082		268	0.97149	1.003		268	1.20538	1.18082
	269	1.07766	1.04492		269	1.09611	1.12784		269	1.02289	1.04492		269	1.18218	1.12784
	270	1.11175	1.08124		270	0.98313	1.07178		270	1.06203	1.08124		270	1.11235	1.07178
	271	1.13665	1.11046		271	0.92392	1.01558		271	1.08025	1.11046		271	1.04584	1.01558
	272	1.11272	1.13254		272	0.88916	0.96105		272	1.12293	1.13254		272	0.982	0.96105
	273	1.17296	1.14858		273	0.79959	0.90902		273	1.17372	1.14858		273	0.93127	0.90902
	274	1.1193	1.16046		274	0.76647	0.8596		274	1.17554	1.16046		274	0.88092	0.8596
	275	1.11227	1.17035		275	0.77965	0.81244		275	1.17476	1.17035		275	0.82538	0.81244
	276	1.12405	1.18043		276	0.77412	0.76695		276	1.16789	1.18043		276	0.78401	0.76695
	277	1.13285	1.19241		277	0.73084	0.72264		277	1.18146	1.19241		277	0.70738	0.72264
	278	1.15124	1.20728		278	0.7386	0.67931		278	1.18527	1.20728		278	0.65366	0.67931
	279	1.16598	1.22504		279	0.67139	0.63712		279	1.20603	1.22504		279	0.61975	0.63712
	280	1.15251	1.24453		280	0.63469	0.59658		280	1.23547	1.24453		280	0.58651	0.59658
	281	1.16128	1.26345		281	0.67357	0.55848		281	1.22627	1.26345		281	0.57877	0.55848
	282	1.183	1.27849		282	0.62849	0.52385		282	1.2488	1.27849		282	0.588	0.52385
	283	1.20841	1.2856		283	0.56931	0.49405		283	1.26361	1.2856		283	0.55715	0.49405
	284	1.1875	1.28067		284	0.58847	0.47096		284	1.27988	1.28067		284	0.56486	0.47096
	285	1.19175	1.26097		285	0.53245	0.45718		285	1.25747	1.26097		285	0.56929	0.45718
	286	1.24445	1.22667		286	0.58411	0.45609		286	1.20691	1.22667		286	0.51996	0.45609
	287	1.22984	1.18082		287	0.65013	0.47128		287	1.18204	1.18082		287	0.49743	0.47128
	288	1.1476	1.12784		288	0.7101	0.50512		288	1.15362	1.12784		288	0.56813	0.50512
	289	1.12599	1.07178		289	0.68128	0.55676		289	1.10946	1.07178		289	0.63059	0.55676
	290	1.06277	1.01558		290	0.76614	0.62155		290	1.05746	1.01558		290	0.68987	0.62155
	291	0.99689	0.96105		291	0.78249	0.69248		291	0.99306	0.96105		291	0.74173	0.69248
	292	0.94065	0.90902		292	0.76538	0.76278		292	0.9511	0.90902		292	0.75754	0.76278
	293	0.89466	0.8596		293	0.85571	0.82737		293	0.90948	0.8596		293	0.82229	0.82737
	294	0.81891	0.81244		294	0.95782	0.88317		294	0.86698	0.81244		294	0.90826	0.88317
	295	0.74298	0.76695		295	0.89072	0.9287		295	0.83131	0.76695		295	0.9594	0.9287
	296	0.78079	0.72264		296	0.95829	0.96361		296	0.76744	0.72264		296	0.98505	0.96361
	297	0.74809	0.67931		297	1.05821	0.98827		297	0.72073	0.67931		297	1.03169	0.98827
	298	0.68722	0.63712		298	1.09332	1.00358		298	0.68957	0.63712		298	1.02116	1.00358
	299	0.66072	0.59658		299	1.05853	1.01073		299	0.6569	0.59658		299	1.01486	1.01073
	300	0.59033	0.55848		300	1.04059	1.01116		300	0.63941	0.55848		300	1.00708	1.01116
	301	0.62568	0.52385		301	1.08269	1.00655		301	0.60207	0.52385		301	1.0275	1.00655
	302	0.57527	0.49405		302	1.04362	0.99885		302	0.58854	0.49405		302	1.03572	0.99885
	303	0.56142	0.47096		303	1.03826	0.99044		303	0.57098	0.47096		303	1.07005	0.99044
	304	0.55774	0.45718		304	1.04485	0.98415		304	0.53744	0.45718		304	1.07183	0.98415
	305	0.55172	0.45609		305	1.04142	0.9831		305	0.52044	0.45609		305	1.0586	0.9831
	306	0.56959	0.47128		306	1.0559	0.99024		306	0.5153	0.47128		306	1.06655	0.99024
	307	0.56998	0.50512		307	1.05296	1.0075		307	0.5177	0.50512		307	1.08731	1.0075
	308	0.5808	0.55676		308	1.06711	1.03478		308	0.56828	0.55676		308	1.10381	1.03478
	309	0.59947	0.62155		309	1.09299	1.06915		309	0.6232	0.62155		309	1.13622	1.06915
	310	0.60187	0.69248		310	1.09151	1.10454		310	0.69236	0.69248		310	1.14364	1.10454
	311	0.70705	0.76278		311	1.15955	1.13356		311	0.76036	0.76278		311	1.15208	1.13356
	312	0.76725	0.82737		312	1.19543	1.15082		312	0.8213	0.82737		312	1.17754	1.15082
	313	0.86385	0.88317		313	1.21632	1.15518		313	0.88243	0.88317		313	1.17927	1.15518
	314	0.97373	0.9287		314	1.29006	1.14898		314	0.93641	0.9287		314	1.13733	1.14898
	315	1.04376	0.96361		315	1.21965	1.13602		315	0.96332	0.96361		315	1.12111	1.13602
	316	1.03027	0.98827		316	1.14688	1.12008		316	1.00441	0.98827		316	1.07683	1.12008
	317	1.02371	1.00358		317	1.11062	1.10427		317	1.00176	1.00358		317	1.06115	1.10427
	318	1.04288	1.01073		318	0.96613	1.09085		318	0.9952	1.01073		318	1.05422	1.09085
	319	1.07473	1.01116		319	1.00067	1.08114		319	0.98798	1.01116		319	1.04562	1.08114
	320	1.06448	1.00655		320	0.95633	1.07549		320	0.99818	1.00655		320	1.04904	1.07549
	321	1.03254	0.99885		321	0.94089	1.07323		321	0.97464	0.99885		321	1.06913	1.07323
	322	1.0293	0.99044		322	0.95251	1.07262		322	0.96067	0.99044		322	1.06942	1.07262
	323	0.97176	0.98415		323	1.00127	1.071		323	0.97141	0.98415		323	1.06592	1.071
	324	0.96836	0.9831		324	1.02494	1.06494		324	0.9865	0.9831		324	1.04816	1.06494
	325	0.97605	0.99024		325	1.00701	1.05085		325	1.00292	0.99024		325	1.06289	1.05085
	326	0.97118	1.0075		326	0.97583	1.02619		326	1.02858	1.0075		326	1.06195	1.02619
	327	1.00493	1.03478		327	0.99086	0.9911		327	1.04116	1.03478		327	1.01308	0.9911
	328	1.08274	1.06915		328	0.92364	0.94872		328	1.10023	1.06915		328	0.95061	0.94872
	329	1.08478	1.10454		329	0.9027	0.9036		329	1.15181	1.10454		329	0.86059	0.9036
	330	1.10595	1.13356		330	0.82484	0.85994		330	1.16308	1.13356		330	0.86319	0.85994
	331	1.13736	1.15082		331	0.7394	0.82076		331	1.18296	1.15082		331	0.85748	0.82076
	332	1.10635	1.15518		332	0.73227	0.78799		332	1.17041	1.15518		332	0.84763	0.78799
	333	1.11695	1.14898		333	0.74738	0.76254		333	1.17487	1.14898		333	0.84718	0.76254
	334	1.10638	1.13602		334	0.69912	0.7444		334	1.13919	1.13602		334	0.83365	0.7444
	335	1.15738	1.12008		335	0.78097	0.73276		335	1.12866	1.12008		335	0.79278	0.73276
	336	1.09588	1.10427		336	0.67139	0.72616		336	1.12579	1.10427		336	0.7651	0.72616
	337	1.0944	1.09085		337	0.7347	0.72286		337	1.11955	1.09085		337	0.74166	0.72286
	338	1.08149	1.08114		338	0.74757	0.72122		338	1.09892	1.08114		338	0.75109	0.72122
	339	1.06307	1.07549		339	0.75666	0.72019		339	1.08929	1.07549		339	0.73632	0.72019
	340	1.04263	1.07323		340	0.72555	0.71956		340	1.08977	1.07323		340	0.7488	0.71956
	341	1.03159	1.07262		341	0.73572	0.72029		341	1.06292	1.07262		341	0.71974	0.72029
	342	1.05969	1.071		342	0.80626	0.72457		342	1.06513	1.071		342	0.74249	0.72457
	343	1.04966	1.06494		343	0.78345	0.73573		343	1.04598	1.06494		343	0.73719	0.73573
	344	1.04536	1.05085		344	0.78742	0.75738		344	1.01607	1.05085		344	0.76468	0.75738
	345	1.03182	1.02619		345	0.79361	0.79148		345	1.00677	1.02619		345	0.77519	0.79148
	346	0.98709	0.9911		346	0.80272	0.83645		346	0.96599	0.9911		346	0.80113	0.83645
	347	0.97392	0.94872		347	0.8527	0.88746		347	0.92611	0.94872		347	0.84177	0.88746
	348	0.92084	0.9036		348	0.87497	0.93896		348	0.86788	0.9036		348	0.8666	0.93896
	349	0.86877	0.85994		349	0.87828	0.98702		349	0.84485	0.85994		349	0.9138	0.98702
	350	0.78999	0.82076		350	0.92088	1.02983		350	0.82084	0.82076		350	0.95964	1.02983
	351	0.81687	0.78799		351	0.98232	1.06717		351	0.76932	0.78799		351	0.96944	1.06717
	352	0.78174	0.76254		352	1.11382	1.09964		352	0.76044	0.76254		352	1.01403	1.09964
	353	0.72738	0.7444		353	1.11273	1.12811		353	0.76912	0.7444		353	1.02652	1.12811
	354	0.67706	0.73276		354	1.08704	1.15334		354	0.74328	0.73276		354	1.10553	1.15334
	355	0.71501	0.72616		355	1.13524	1.1759		355	0.72793	0.72616		355	1.10446	1.1759
	356	0.65874	0.72286		356	1.17384	1.19616		356	0.71098	0.72286		356	1.16905	1.19616
	357	0.62999	0.72122		357	1.12215	1.2144		357	0.69263	0.72122		357	1.17139	1.2144
	358	0.63135	0.72019		358	1.16726	1.23089		358	0.68822	0.72019		358	1.18705	1.23089
	359	0.61753	0.71956		359	1.15304	1.24608		359	0.67824	0.71956		359	1.2303	1.24608
	360	0.61091	0.72029		360	1.1461	1.26066		360	0.68097	0.72029		360	1.2437	1.26066
	361	0.63246	0.72457		361	1.20377	1.27543		361	0.68277	0.72457		361	1.29386	1.27543
	362	0.61194	0.73573		362	1.17365	1.29072		362	0.70936	0.73573		362	1.32123	1.29072
	363	0.64382	0.75738		363	1.20461	1.3051		363	0.74298	0.75738		363	1.31625	1.3051
	364	0.61145	0.79148		364	1.17042	1.31438		364	0.75231	0.79148		364	1.29927	1.31438
	365	0.68754	0.83645		365	1.23757	1.31275		365	0.78015	0.83645		365	1.31022	1.31275
	366	0.75299	0.88746		366	1.23177	1.29613		366	0.82724	0.88746		366	1.25004	1.29613
	367	0.92589	0.93896		367	1.27907	1.2644		367	0.87909	0.93896		367	1.19229	1.2644
	368	1.0236	0.98702		368	1.19043	1.22041		368	0.92454	0.98702		368	1.14755	1.22041
	369	1.08431	1.02983		369	1.122	1.16797		369	0.9868	1.02983		369	1.13295	1.16797
	370	1.13219	1.06717		370	1.15381	1.11051		370	1.03126	1.06717		370	1.08005	1.11051
	371	1.14737	1.09964		371	1.0107	1.05063		371	1.0676	1.09964		371	1.02812	1.05063
	372	1.18391	1.12811		372	0.92728	0.99023		372	1.10981	1.12811		372	0.96393	0.99023
	373	1.15625	1.15334		373	0.82358	0.93064		373	1.13654	1.15334		373	0.93394	0.93064
	374	1.14051	1.1759		374	0.7432	0.87274		374	1.14477	1.1759		374	0.83483	0.87274
	375	1.19467	1.19616		375	0.75725	0.81715		375	1.15765	1.19616		375	0.78856	0.81715
	376	1.2014	1.2144		376	0.68545	0.7642		376	1.16986	1.2144		376	0.76654	0.7642
	377	1.21183	1.23089		377	0.66773	0.71404		377	1.18124	1.23089		377	0.69227	0.71404
	378	1.22337	1.24608		378	0.73552	0.66663		378	1.21443	1.24608		378	0.70206	0.66663
	379	1.1836	1.26066		379	0.58423	0.62184		379	1.24414	1.26066		379	0.66483	0.62184
	380	1.23888	1.27543		380	0.56365	0.57959		380	1.25931	1.27543		380	0.63716	0.57959
	381	1.23512	1.29072		381	0.51973	0.54009		381	1.27902	1.29072		381	0.5729	0.54009
	382	1.22595	1.3051		382	0.51768	0.50393		382	1.29681	1.3051		382	0.53657	0.50393
	383	1.21833	1.31438		383	0.56803	0.47213		383	1.31393	1.31438		383	0.49455	0.47213
	384	1.19945	1.31275		384	0.46205	0.44612		384	1.28163	1.31275		384	0.517	0.44612
	385	1.18969	1.29613		385	0.4516	0.42789		385	1.26363	1.29613		385	0.48746	0.42789
	386	1.26651	1.2644		386	0.45798	0.42024		386	1.24107	1.2644		386	0.46357	0.42024
	387	1.23316	1.22041		387	0.47542	0.42679		387	1.17981	1.22041		387	0.467	0.42679
	388	1.20847	1.16797		388	0.56092	0.45134		388	1.13221	1.16797		388	0.48638	0.45134
	389	1.12861	1.11051		389	0.66429	0.49591		389	1.03648	1.11051		389	0.52305	0.49591
	390	1.1096	1.05063		390	0.76331	0.55832		390	0.98294	1.05063		390	0.56018	0.55832
	391	1.09058	0.99023		391	0.78458	0.63163		391	0.93785	0.99023		391	0.60247	0.63163
	392	0.98617	0.93064		392	0.81389	0.70693		392	0.89309	0.93064		392	0.62979	0.70693
	393	0.92833	0.87274		393	0.82542	0.7768		393	0.8253	0.87274		393	0.69497	0.7768
	394	0.87036	0.81715		394	0.90414	0.83683		394	0.7475	0.81715		394	0.7426	0.83683
	395	0.88091	0.7642		395	0.89208	0.88528		395	0.70313	0.7642		395	0.81565	0.88528
	396	0.80063	0.71404		396	0.92111	0.92203		396	0.68585	0.71404		396	0.90808	0.92203
	397	0.75393	0.66663		397	1.01398	0.9478		397	0.64849	0.66663		397	0.95708	0.9478
	398	0.71235	0.62184		398	1.02573	0.96372		398	0.60665	0.62184		398	0.99061	0.96372
	399	0.67391	0.57959		399	1.07068	0.9711		399	0.59739	0.57959		399	1.01881	0.9711
	400	0.60822	0.54009		400	1.0359	0.97137		400	0.57631	0.54009		400	0.99951	0.97137
	401	0.60667	0.50393		401	1.05197	0.96613		401	0.56216	0.50393		401	0.97339	0.96613
	402	0.58974	0.47213		402	1.07472	0.95717		402	0.55623	0.47213		402	0.95731	0.95717
	403	0.58381	0.44612		403	1.03905	0.94657		403	0.51975	0.44612		403	0.96366	0.94657
	404	0.57118	0.42789		404	1.01379	0.93684		404	0.50117	0.42789		404	0.92816	0.93684
	405	0.56233	0.42024		405	1.05211	0.93097		405	0.5097	0.42024		405	0.91909	0.93097
	406	0.57024	0.42679		406	1.02246	0.93223		406	0.48647	0.42679		406	0.94836	0.93223
	407	0.56233	0.45134		407	1.05165	0.94353		407	0.50186	0.45134		407	0.99785	0.94353
	408	0.55649	0.49591		408	1.02774	0.96632		408	0.52112	0.49591		408	1.05006	0.96632
	409	0.55572	0.55832		409	1.06383	0.99948		409	0.57862	0.55832		409	1.06632	0.99948
	410	0.58596	0.63163		410	1.10375	1.03865		410	0.64387	0.63163		410	1.12746	1.03865
	411	0.61492	0.70693		411	1.09068	1.07698		411	0.71083	0.70693		411	1.14805	1.07698
	412	0.73933	0.7768		412	1.14192	1.10795		412	0.77144	0.7768		412	1.17605	1.10795
	413	0.78269	0.83683		413	1.19276	1.12827		413	0.85877	0.83683		413	1.19454	1.12827
	414	0.8397	0.88528		414	1.16358	1.13835		414	0.8973	0.88528		414	1.19946	1.13835
	415	1.01209	0.92203		415	1.19145	1.14088		415	0.95369	0.92203		415	1.19049	1.14088
	416	1.0089	0.9478		416	1.10042	1.13924		416	0.96799	0.9478		416	1.18977	1.13924
	417	1.03457	0.96372		417	1.10145	1.13646		417	0.9998	0.96372		417	1.17411	1.13646
	418	1.07524	0.9711		418	1.1362	1.13489		418	1.00103	0.9711		418	1.11532	1.13489
	419	1.03599	0.97137		419	1.12462	1.13602		419	1.00159	0.97137		419	1.12516	1.13602
	420	0.99569	0.96613		420	0.98902	1.1404		420	1.00083	0.96613		420	1.12193	1.1404
	421	0.97492	0.95717		421	0.97391	1.1477		421	1.0128	0.95717		421	1.14117	1.1477
	422	0.96442	0.94657		422	1.06382	1.15676		422	1.01838	0.94657		422	1.12943	1.15676
	423	0.95526	0.93684		423	1.04859	1.16569		423	0.99396	0.93684		423	1.14333	1.16569
	424	0.91972	0.93097		424	1.04757	1.17193		424	0.99455	0.93097		424	1.13996	1.17193
	425	0.93703	0.93223		425	1.05593	1.17209		425	0.97892	0.93223		425	1.16317	1.17209
	426	0.89769	0.94353		426	1.04174	1.16226		426	1.00056	0.94353		426	1.1798	1.16226
	427	0.92919	0.96632		427	0.99336	1.13946		427	0.99707	0.96632		427	1.18372	1.13946
	428	1.0615	0.99948		428	1.11567	1.10391		428	1.02674	0.99948		428	1.15206	1.10391
	429	1.05205	1.03865		429	1.07423	1.05932		429	1.04976	1.03865		429	1.09857	1.05932
	430	1.06838	1.07698		430	0.9664	1.01069		430	1.08786	1.07698		430	1.04694	1.01069
	431	1.10996	1.10795		431	0.90991	0.96226		431	1.12198	1.10795		431	1.00544	0.96226
	432	1.14731	1.12827		432	0.83797	0.91675		432	1.13919	1.12827		432	0.99209	0.91675
	433	1.11464	1.13835		433	0.76802	0.87554		433	1.14861	1.13835		433	0.93216	0.87554
	434	1.12117	1.14088		434	0.77302	0.83892		434	1.13602	1.14088		434	0.91284	0.83892
	435	1.11439	1.13924		435	0.77051	0.80645		435	1.13942	1.13924		435	0.86796	0.80645
	436	1.13701	1.13646		436	0.74283	0.77715		436	1.14346	1.13646		436	0.83278	0.77715
	437	1.09575	1.13489		437	0.72685	0.74986		437	1.14873	1.13489		437	0.81827	0.74986
	438	1.11836	1.13602		438	0.79551	0.72352		438	1.15873	1.13602		438	0.8267	0.72352
	439	1.14086	1.1404		439	0.73453	0.69746		439	1.1723	1.1404		439	0.84747	0.69746
	440	1.09675	1.1477		440	0.70562	0.67154		440	1.19144	1.1477		440	0.80936	0.67154
	441	1.08296	1.15676		441	0.69145	0.64618		441	1.19676	1.15676		441	0.78442	0.64618
	442	1.11451	1.16569		442	0.70579	0.6224		442	1.20795	1.16569		442	0.72814	0.6224
	443	1.12023	1.17193		443	0.69297	0.60199		443	1.20102	1.17193		443	0.65641	0.60199
	444	1.12502	1.17209		444	0.63956	0.58764		444	1.17441	1.17209		444	0.59105	0.58764
	445	1.12142	1.16226		445	0.64968	0.583		445	1.13602	1.16226		445	0.55201	0.583
	446	1.11479	1.13946		446	0.72331	0.59206		446	1.10214	1.13946		446	0.56537	0.59206
	447	1.09512	1.10391		447	0.6908	0.61757		447	1.07377	1.10391		447	0.58203	0.61757
	448	1.06381	1.05932		448	0.68634	0.65918		448	1.05767	1.05932		448	0.61678	0.65918
	449	1.04756	1.01069		449	0.76132	0.71293		449	0.99791	1.01069		449	0.71015	0.71293
	450	1.00268	0.96226		450	0.80684	0.77292		450	0.94926	0.96226		450	0.74943	0.77292
	451	0.98033	0.91675		451	0.84292	0.83368		451	0.89143	0.91675		451	0.77933	0.83368
	452	0.86752	0.87554		452	0.93236	0.89137		452	0.84979	0.87554		452	0.8323	0.89137
	453	0.84392	0.83892		453	0.99603	0.94387		453	0.82437	0.83892		453	0.90914	0.94387
	454	0.82705	0.80645		454	0.99923	0.99012		454	0.77075	0.80645		454	0.97417	0.99012
	455	0.81477	0.77715		455	0.95695	1.02975		455	0.73865	0.77715		455	1.00434	1.02975
	456	0.76994	0.74986		456	1.02041	1.06263		456	0.72728	0.74986		456	1.06003	1.06263
	457	0.73203	0.72352		457	1.12962	1.08886		457	0.7355	0.72352		457	1.09016	1.08886
	458	0.65973	0.69746		458	1.08986	1.10867		458	0.71761	0.69746		458	1.10254	1.10867
	459	0.64031	0.67154		459	1.08328	1.12256		459	0.69386	0.67154		459	1.12286	1.12256
	460	0.6217	0.64618		460	1.10939	1.13129		460	0.64065	0.64618		460	1.14728	1.13129
	461	0.61278	0.6224		461	1.11297	1.13608		461	0.61148	0.6224		461	1.1378	1.13608
	462	0.55673	0.60199		462	1.11485	1.13866		462	0.61071	0.60199		462	1.15863	1.13866
	463	0.55266	0.58764		463	1.09348	1.14136		463	0.62327	0.58764		463	1.16218	1.14136
	464	0.55658	0.583		464	1.12676	1.14689		464	0.59864	0.583		464	1.16577	1.14689
	465	0.54871	0.59206		465	1.11323	1.15773		465	0.58493	0.59206		465	1.18184	1.15773
	466	0.52331	0.61757		466	1.09384	1.17506		466	0.61017	0.61757		466	1.20484	1.17506
	467	0.55203	0.65918		467	1.11784	1.19758		467	0.63869	0.65918		467	1.25056	1.19758
	468	0.59525	0.71293		468	1.16261	1.22082		468	0.6732	0.71293		468	1.29672	1.22082
	469	0.65961	0.77292		469	1.15292	1.23788		469	0.73201	0.77292		469	1.30522	1.23788
	470	0.69518	0.83368		470	1.14412	1.24229		470	0.80894	0.83368		470	1.27466	1.24229
	471	0.80645	0.89137		471	1.22383	1.23094		471	0.87814	0.89137		471	1.26747	1.23094
	472	1.02219	0.94387		472	1.24968	1.20481		472	0.94618	0.94387		472	1.22255	1.20481
	473	1.03783	0.99012		473	1.16911	1.16732		473	0.97279	0.99012		473	1.20016	1.16732
	474	1.08656	1.02975		474	1.27296	1.12257		474	1.02935	1.02975		474	1.15504	1.12257
	475	1.08398	1.06263		475	1.0551	1.0742		475	1.03845	1.06263		475	1.11794	1.0742
	476	1.12364	1.08886		476	0.98316	1.02507		476	1.07537	1.08886		476	1.07109	1.02507
	477	1.11404	1.10867		477	0.85434	0.97724		477	1.0874	1.10867		477	1.00283	0.97724
	478	1.14116	1.12256		478	0.828	0.93203		478	1.10683	1.12256		478	0.93462	0.93203
	479	1.09986	1.13129		479	0.78888	0.89013		479	1.1217	1.13129		479	0.88332	0.89013
	480	1.10674	1.13608		480	0.77394	0.85154		480	1.11657	1.13608		480	0.86416	0.85154
	481	1.08093	1.13866		481	0.70395	0.81555		481	1.1088	1.13866		481	0.81121	0.81555
	482	1.11111	1.14136		482	0.73341	0.78083		482	1.10436	1.14136		482	0.79259	0.78083
	483	1.10132	1.14689		483	0.70066	0.74585		483	1.12314	1.14689		483	0.79114	0.74585
	484	1.07505	1.15773		484	0.68576	0.70954		484	1.13154	1.15773		484	0.75878	0.70954
	485	1.11192	1.17506		485	0.63996	0.67193		485	1.19063	1.17506		485	0.72211	0.67193
	486	1.10332	1.19758		486	0.67393	0.63417		486	1.20867	1.19758		486	0.68588	0.63417
	487	1.12234	1.22082		487	0.64897	0.59821		487	1.23819	1.22082		487	0.61962	0.59821
	488	1.13223	1.23788		488	0.66588	0.56623		488	1.23002	1.23788		488	0.56376	0.56623
	489	1.15117	1.24229		489	0.58678	0.54056		489	1.22527	1.24229		489	0.55636	0.54056
	490	1.1871	1.23094		490	0.61241	0.52378		490	1.19308	1.23094		490	0.5614	0.52378
	491	1.19913	1.20481		491	0.57658	0.51877		491	1.14869	1.20481		491	0.57207	0.51877
	492	1.15448	1.16732		492	0.61192	0.52839		492	1.13381	1.16732		492	0.58291	0.52839
	493	1.0673	1.12257		493	0.62332	0.55449		493	1.08611	1.12257		493	0.59586	0.55449
	494	1.11859	1.0742		494	0.64901	0.59662		494	1.03056	1.0742		494	0.61218	0.59662
	495	1.02684	1.02507		495	0.70368	0.65149		495	0.98907	1.02507		495	0.64002	0.65149
	496	0.99198	0.97724		496	0.78591	0.71386		496	0.95243	0.97724		496	0.70758	0.71386
	497	0.97992	0.93203		497	0.83879	0.77837		497	0.92099	0.93203		497	0.77593	0.77837
	498	0.90969	0.89013		498	0.89478	0.84074		498	0.88812	0.89013		498	0.8463	0.84074
	499	0.81551	0.85154		499	0.91241	0.89812		499	0.85598	0.85154		499	0.89487	0.89812
	500	0.81964	0.81555		500	0.95529	0.9487		500	0.86076	0.81555		500	0.93851	0.9487
	501	0.8269	0.78083		501	0.94896	0.9913		501	0.84219	0.78083		501	0.98354	0.9913
	502	0.80649	0.74585		502	1.00408	1.02519		502	0.80596	0.74585		502	1.02141	1.02519
	503	0.74317	0.70954		503	1.07551	1.0501		503	0.7573	0.70954		503	1.05607	1.0501
	504	0.69443	0.67193		504	1.06474	1.06642		504	0.70793	0.67193		504	1.09378	1.06642
	505	0.67113	0.63417		505	1.11005	1.07512		505	0.6897	0.63417		505	1.09312	1.07512
	506	0.62516	0.59821		506	1.09606	1.07769		506	0.65634	0.59821		506	1.08543	1.07769
	507	0.63052	0.56623		507	1.07069	1.07605		507	0.62357	0.56623		507	1.11517	1.07605
	508	0.55715	0.54056		508	1.07775	1.0725		508	0.59972	0.54056		508	1.10817	1.0725
	509	0.55081	0.52378		509	1.05551	1.06971		509	0.56772	0.52378		509	1.10803	1.06971
	510	0.55678	0.51877		510	1.06529	1.07052		510	0.56135	0.51877		510	1.11753	1.07052
	511	0.58171	0.52839		511	1.10719	1.07759		511	0.56797	0.52839		511	1.14764	1.07759
	512	0.57198	0.55449		512	1.08849	1.09265		512	0.59233	0.55449		512	1.15867	1.09265
	513	0.57097	0.59662		513	1.09463	1.11573		513	0.62315	0.59662		513	1.18391	1.11573
	514	0.57076	0.65149		514	1.11721	1.14418		514	0.66102	0.65149		514	1.19532	1.14418
	515	0.61146	0.71386		515	1.07645	1.17241		515	0.71146	0.71386		515	1.16744	1.17241
	516	0.67114	0.77837		516	1.14085	1.19307		516	0.76007	0.77837		516	1.15792	1.19307
	517	0.74981	0.84074		517	1.17915	1.20016		517	0.80681	0.84074		517	1.18761	1.20016
	518	0.84635	0.89812		518	1.16558	1.19174		518	0.87001	0.89812		518	1.16619	1.19174
	519	0.95563	0.9487		519	1.16655	1.16993		519	0.93023	0.9487		519	1.14696	1.16993
	520	1.02663	0.9913		520	1.19449	1.13896		520	0.97272	0.9913		520	1.12933	1.13896
	521	1.07502	1.02519		521	1.04511	1.10321		521	1.02505	1.02519		521	1.09486	1.10321
	522	1.115	1.0501		522	1.01413	1.06635		522	1.04616	1.0501		522	1.09146	1.06635
	523	1.11414	1.06642		523	0.95659	1.03105		523	1.06507	1.06642		523	1.08162	1.03105
	524	1.0742	1.07512		524	0.89809	0.99902		524	1.08843	1.07512		524	1.02768	0.99902
	525	1.10038	1.07769		525	0.82336	0.97104		525	1.10661	1.07769		525	0.97276	0.97104
	526	1.05126	1.07605		526	0.81689	0.94695		526	1.08608	1.07605		526	0.95172	0.94695
	527	1.05918	1.0725		527	0.85441	0.92557		527	1.06726	1.0725		527	0.91337	0.92557
	528	1.03006	1.06971		528	0.77228	0.90487		528	1.05619	1.06971		528	0.90128	0.90487
	529	1.02323	1.07052		529	0.79411	0.88225		529	1.05046	1.07052		529	0.90211	0.88225
	530	1.01844	1.07759		530	0.84252	0.85534		530	1.02165	1.07759		530	0.85538	0.85534
	531	1.04005	1.09265		531	0.8048	0.82294		531	1.03904	1.09265		531	0.82073	0.82294
	532	1.0356	1.11573		532	0.71788	0.78576		532	1.08159	1.11573		532	0.77556	0.78576
	533	1.09297	1.14418		533	0.73824	0.74618		533	1.10621	1.14418		533	0.71043	0.74618
	534	1.08615	1.17241		534	0.66713	0.70735		534	1.12455	1.17241		534	0.67121	0.70735
	535	1.10317	1.19307		535	0.63408	0.67238		535	1.13042	1.19307		535	0.64486	0.67238
	536	1.11686	1.20016		536	0.58656	0.64409		536	1.15151	1.20016		536	0.63747	0.64409
	537	1.13902	1.19174		537	0.60184	0.62499		537	1.1377	1.19174		537	0.63638	0.62499
	538	1.11863	1.16993		538	0.59989	0.6172		538	1.11557	1.16993		538	0.623	0.6172
	539	1.08622	1.13896		539	0.63254	0.62205		539	1.10562	1.13896		539	0.62443	0.62205
	540	1.08534	1.10321		540	0.67145	0.63958		540	1.07638	1.10321		540	0.66747	0.63958
	541	1.03686	1.06635		541	0.6712	0.66833		541	1.04999	1.06635		541	0.69849	0.66833
	542	1.01222	1.03105		542	0.7607	0.70571		542	1.01331	1.03105		542	0.7526	0.70571
	543	0.97452	0.99902		543	0.77576	0.74878		543	0.97796	0.99902		543	0.77449	0.74878
	544	0.92515	0.97104		544	0.79481	0.79501		544	0.94283	0.97104		544	0.79528	0.79501
	545	0.91829	0.94695		545	0.81416	0.84268		545	0.92359	0.94695		545	0.80766	0.84268
	546	0.90273	0.92557		546	0.85029	0.89082		546	0.91998	0.92557		546	0.83437	0.89082
	547	0.85241	0.90487		547	0.89928	0.93875		547	0.89546	0.90487		547	0.89506	0.93875
	548	0.85741	0.88225		548	0.95025	0.98544		548	0.89256	0.88225		548	0.94644	0.98544
	549	0.84752	0.85534		549	0.94513	1.02905		549	0.90591	0.85534		549	1.01444	1.02905
	550	0.80275	0.82294		550	1.03096	1.06732		550	0.89326	0.82294		550	1.06881	1.06732
	551	0.90846	0.78576		551	1.09591	1.09848		551	0.84982	0.78576		551	1.11943	1.09848
	552	0.78506	0.74618		552	1.05363	1.12198		552	0.811	0.74618		552	1.12852	1.12198
	553	0.73615	0.70735		553	1.09134	1.13844		553	0.76475	0.70735		553	1.14746	1.13844
	554	0.67715	0.67238		554	1.1018	1.14943		554	0.71728	0.67238		554	1.14001	1.14943
	555	0.63041	0.64409		555	1.07837	1.15707		555	0.69367	0.64409		555	1.16916	1.15707
	556	0.60458	0.62499		556	1.094	1.16374		556	0.66092	0.62499		556	1.20266	1.16374
	557	0.57159	0.6172		557	1.08747	1.17172		557	0.64548	0.6172		557	1.22451	1.17172
	558	0.56642	0.62205		558	1.09621	1.18281		558	0.65117	0.62205		558	1.20435	1.18281
	559	0.55353	0.63958		559	1.09201	1.19794		559	0.64182	0.63958		559	1.24563	1.19794
	560	0.54817	0.66833		560	1.07709	1.21678		560	0.66097	0.66833		560	1.24848	1.21678
	561	0.6145	0.70571		561	1.14524	1.2375		561	0.68947	0.70571		561	1.28627	1.2375
	562	0.64066	0.74878		562	1.1593	1.25677		562	0.74561	0.74878		562	1.29698	1.25677
	563	0.6442	0.79501		563	1.10028	1.26999		563	0.7872	0.79501		563	1.28551	1.26999
	564	0.72565	0.84268		564	1.17015	1.27225		564	0.8376	0.84268		564	1.26905	1.27225
	565	0.83926	0.89082		565	1.18691	1.25988		565	0.8756	0.89082		565	1.25987	1.25988
	566	0.95157	0.93875		566	1.1106	1.23208		566	0.91675	0.93875		566	1.21239	1.23208
	567	1.09445	0.98544		567	1.16458	1.19125		567	0.98237	0.98544		567	1.17436	1.19125
	568	1.04068	1.02905		568	1.25333	1.14167		568	1.02956	1.02905		568	1.09014	1.14167
	569	1.09268	1.06732		569	1.09932	1.08775		569	1.05088	1.06732		569	1.03151	1.08775
	570	1.12914	1.09848		570	0.93535	1.03294		570	1.10461	1.09848		570	0.9731	1.03294
	571	1.10947	1.12198		571	0.82054	0.97953		571	1.15207	1.12198		571	0.92453	0.97953
	572	1.08447	1.13844		572	0.75987	0.92878		572	1.18631	1.13844		572	0.90362	0.92878
	573	1.08695	1.14943		573	0.69601	0.88109		573	1.18666	1.14943		573	0.86705	0.88109
	574	1.10652	1.15707		574	0.74533	0.83617		574	1.17873	1.15707		574	0.83311	0.83617
	575	1.11295	1.16374		575	0.71659	0.7933		575	1.18193	1.16374		575	0.80681	0.7933
	576	1.13218	1.17172		576	0.67294	0.75162		576	1.18395	1.17172		576	0.77074	0.75162
	577	1.12775	1.18281		577	0.64533	0.71043		577	1.17757	1.18281		577	0.7399	0.71043
	578	1.12344	1.19794		578	0.6507	0.66954		578	1.18968	1.19794		578	0.69845	0.66954
	579	1.14022	1.21678		579	0.66061	0.62926		579	1.18319	1.21678		579	0.67861	0.62926
	580	1.18245	1.2375		580	0.64073	0.59044		580	1.19245	1.2375		580	0.6723	0.59044
	581	1.12584	1.25677		581	0.55135	0.55425		581	1.21504	1.25677		581	0.67237	0.55425
	582	1.12457	1.26999		582	0.54968	0.52216		582	1.22092	1.26999		582	0.6129	0.52216
	583	1.20622	1.27225		583	0.48608	0.49603		583	1.23045	1.27225		583	0.58943	0.49603
	584	1.23004	1.25988		584	0.51236	0.47829		584	1.20822	1.25988		584	0.56979	0.47829
	585	1.17848	1.23208		585	0.56585	0.47208		585	1.13974	1.23208		585	0.54981	0.47208
	586	1.14773	1.19125		586	0.57443	0.48094		586	1.10327	1.19125		586	0.54286	0.48094
	587	1.11733	1.14167		587	0.62946	0.50761		587	1.06896	1.14167		587	0.58284	0.50761
	588	1.09449	1.08775		588	0.65302	0.55229		588	1.00457	1.08775		588	0.64499	0.55229
	589	1.08033	1.03294		589	0.7042	0.61151		589	0.98015	1.03294		589	0.73955	0.61151
	590	1.00964	0.97953		590	0.78805	0.67912		590	0.96896	0.97953		590	0.79295	0.67912
	591	0.94845	0.92878		591	0.73761	0.74855		591	0.96791	0.92878		591	0.8187	0.74855
	592	0.91702	0.88109		592	0.90536	0.81453		592	0.91483	0.88109		592	0.85393	0.81453
	593	0.7956	0.83617		593	0.91469	0.87356		593	0.8709	0.83617		593	0.90327	0.87356
	594	0.79458	0.7933		594	0.91767	0.92364		594	0.85907	0.7933		594	0.94188	0.92364
	595	0.77706	0.75162		595	0.92051	0.96382		595	0.80672	0.75162		595	0.95198	0.96382
	596	0.73595	0.71043		596	0.99266	0.99398		596	0.78511	0.71043		596	0.98833	0.99398
	597	0.68361	0.66954		597	1.0481	1.01454		597	0.72015	0.66954		597	1.01105	1.01454
	598	0.67682	0.62926		598	1.05935	1.0264		598	0.68904	0.62926		598	1.0487	1.0264
	599	0.6428	0.59044		599	1.08932	1.03082		599	0.65395	0.59044		599	1.06487	1.03082
	600	0.61637	0.55425		600	1.06312	1.02935		600	0.62825	0.55425		600	1.033	1.02935
	601	0.591	0.52216		601	1.00379	1.02386		601	0.56909	0.52216		601	1.05077	1.02386
	602	0.57953	0.49603		602	1.02746	1.0166		602	0.52474	0.49603		602	1.09616	1.0166
	603	0.56082	0.47829		603	1.03242	1.01025		603	0.49293	0.47829		603	1.1026	1.01025
	604	0.56495	0.47208		604	1.04445	1.00785		604	0.51282	0.47208		604	1.10768	1.00785
	605	0.56101	0.48094		605	1.03307	1.01244		605	0.50916	0.48094		605	1.10829	1.01244
	606	0.54017	0.50761		606	1.02796	1.02624		606	0.51855	0.50761		606	1.11282	1.02624
	607	0.55523	0.55229		607	1.05993	1.04983		607	0.55603	0.55229		607	1.08808	1.04983
	608	0.57378	0.61151		608	1.09158	1.08118		608	0.61356	0.61151		608	1.11407	1.08118
	609	0.58848	0.67912		609	1.08602	1.11511		609	0.67615	0.67912		609	1.14356	1.11511
	610	0.62703	0.74855		610	1.11007	1.14428		610	0.74651	0.74855		610	1.15398	1.14428
	611	0.74304	0.81453		611	1.115	1.16218		611	0.82084	0.81453		611	1.18986	1.16218
	612	0.86037	0.87356		612	1.20127	1.1662		612	0.88939	0.87356		612	1.21804	1.1662
	613	0.90174	0.92364		613	1.16883	1.15784		613	0.93185	0.92364		613	1.20888	1.15784
	614	1.06341	0.96382		614	1.189	1.14084		614	0.97968	0.96382		614	1.18349	1.14084
	615	1.01182	0.99398		615	1.1842	1.11928		615	1.02558	0.99398		615	1.11702	1.11928
	616	0.97663	1.01454		616	1.05003	1.09671		616	1.05006	1.01454		616	1.0848	1.09671
	617	0.97401	1.0264		617	0.92285	1.07579		617	1.06852	1.0264		617	1.05751	1.07579
	618	1.02683	1.03082		618	0.92381	1.05828		618	1.07813	1.03082		618	1.00603	1.05828
	619	0.96521	1.02935		619	0.91127	1.04498		619	1.06417	1.02935		619	0.99757	1.04498
	620	0.99746	1.02386		620	0.89747	1.03565		620	1.03932	1.02386		620	0.96046	1.03565
	621	0.95986	1.0166		621	0.88982	1.02898		621	1.05598	1.0166		621	0.94236	1.02898
	622	0.9606	1.01025		622	0.87515	1.02259		622	1.06404	1.01025		622	0.96139	1.02259
	623	0.98584	1.00785		623	0.90329	1.01329		623	1.03569	1.00785		623	0.96318	1.01329
	624	0.94651	1.01244		624	0.91706	0.99764		624	1.04129	1.01244		624	0.95922	0.99764
	625	0.99222	1.02624		625	0.89287	0.97308		625	1.0436	1.02624		625	0.9209	0.97308
	626	0.98852	1.04983		626	0.90335	0.93929		626	1.06142	1.04983		626	0.92025	0.93929
	627	1.06669	1.08118		627	0.93436	0.8987		627	1.09912	1.08118		627	0.89713	0.8987
	628	1.09249	1.11511		628	0.8376	0.8554		628	1.13853	1.11511		628	0.8216	0.8554
	629	1.09178	1.14428		629	0.77254	0.81347		629	1.15778	1.14428		629	0.81061	0.81347
	630	1.06649	1.16218		630	0.68874	0.77615		630	1.17019	1.16218		630	0.78586	0.77615
	631	1.08373	1.1662		631	0.68087	0.74576		631	1.17164	1.1662		631	0.79217	0.74576
	632	1.11045	1.15784		632	0.66329	0.72373		632	1.1507	1.15784		632	0.75911	0.72373
	633	1.16079	1.14084		633	0.71406	0.71062		633	1.12382	1.14084		633	0.74415	0.71062
	634	1.0972	1.11928		634	0.70482	0.70605		634	1.10923	1.11928		634	0.76232	0.70605
	635	1.07497	1.09671		635	0.66543	0.70875		635	1.10781	1.09671		635	0.76144	0.70875
	636	1.05597	1.07579		636	0.74191	0.71689		636	1.10124	1.07579		636	0.80094	0.71689
	637	1.01527	1.05828		637	0.76402	0.7285		637	1.06318	1.05828		637	0.82113	0.7285
	638	1.01453	1.04498		638	0.77673	0.74199		638	1.0459	1.04498		638	0.81013	0.74199
	639	1.00165	1.03565		639	0.80261	0.75662		639	1.0403	1.03565		639	0.79343	0.75662
	640	0.9951	1.02898		640	0.80392	0.77278		640	1.05858	1.02898		640	0.80565	0.77278
	641	0.98827	1.02259		641	0.83685	0.79212		641	1.05612	1.02259		641	0.80022	0.79212
	642	0.99198	1.01329		642	0.90596	0.81717		642	1.02958	1.01329		642	0.79016	0.81717
	643	0.98131	0.99764		643	0.84981	0.85024		643	0.99274	0.99764		643	0.81607	0.85024
	644	0.94941	0.97308		644	0.86615	0.8915		644	0.94901	0.97308		644	0.88128	0.8915
	645	0.91759	0.93929		645	0.91916	0.93803		645	0.89401	0.93929		645	0.93028	0.93803
	646	0.8419	0.8987		646	0.94734	0.98511		646	0.8627	0.8987		646	0.98386	0.98511
	647	0.79462	0.8554		647	1.02911	1.02869		647	0.8371	0.8554		647	1.05294	1.02869
	648	0.77977	0.81347		648	0.95209	1.06666		648	0.80994	0.81347		648	1.08219	1.06666
	649	0.7203	0.77615		649	1.01544	1.09874		649	0.77352	0.77615		649	1.10588	1.09874
	650	0.71667	0.74576		650	1.02078	1.12583		650	0.72226	0.74576		650	1.11019	1.12583
	651	0.69143	0.72373		651	1.05699	1.14926		651	0.70035	0.72373		651	1.12426	1.14926
	652	0.65874	0.71062		652	1.08201	1.17037		652	0.68646	0.71062		652	1.14455	1.17037
	653	0.64548	0.70605		653	1.11777	1.19018		653	0.70076	0.70605		653	1.15323	1.19018
	654	0.67741	0.70875		654	1.10857	1.2093		654	0.71492	0.70875		654	1.15552	1.2093
	655	0.63773	0.71689		655	1.14233	1.22797		655	0.72388	0.71689		655	1.16012	1.22797
	656	0.67271	0.7285		656	1.1698	1.24618		656	0.73293	0.7285		656	1.16046	1.24618
	657	0.65588	0.74199		657	1.16943	1.2638		657	0.73623	0.74199		657	1.18274	1.2638
	658	0.65968	0.75662		658	1.14465	1.28062		658	0.76278	0.75662		658	1.22091	1.28062
	659	0.65631	0.77278		659	1.16293	1.29621		659	0.78065	0.77278		659	1.24284	1.29621
	660	0.72153	0.79212		660	1.16029	1.3093		660	0.79	0.79212		660	1.28267	1.3093
	661	0.67771	0.81717		661	1.15214	1.31707		661	0.812	0.81717		661	1.28588	1.31707
	662	0.79264	0.85024		662	1.17467	1.31494		662	0.85616	0.85024		662	1.26068	1.31494
	663	0.77805	0.8915		663	1.144	1.2987		663	0.88162	0.8915		663	1.2258	1.2987
	664	0.91609	0.93803		664	1.14789	1.26732		664	0.90408	0.93803		664	1.17979	1.26732
	665	0.98954	0.98511		665	1.13774	1.22333		665	0.96095	0.98511		665	1.11576	1.22333
	666	1.03989	1.02869		666	1.25624	1.17083		666	1.03521	1.02869		666	1.11403	1.17083
	667	1.06104	1.06666		667	1.12579	1.11357		667	1.09266	1.06666		667	1.09432	1.11357
	668	1.09611	1.09874		668	0.96916	1.05429		668	1.11945	1.09874		668	1.05229	1.05429
	669	1.10451	1.12583		669	0.85279	0.99475		669	1.14329	1.12583		669	0.99194	0.99475
	670	1.10224	1.14926		670	0.71235	0.93602		670	1.17713	1.14926		670	0.92434	0.93602
	671	1.095	1.17037		671	0.71155	0.87873		671	1.18147	1.17037		671	0.91019	0.87873
	672	1.10007	1.19018		672	0.70524	0.8233		672	1.17391	1.19018		672	0.87884	0.8233
	673	1.13434	1.2093		673	0.69208	0.77		673	1.15481	1.2093		673	0.83962	0.77
	674	1.17079	1.22797		674	0.67846	0.71905		674	1.13892	1.22797		674	0.78617	0.71905
	675	1.18639	1.24618		675	0.65188	0.6706		675	1.17411	1.24618		675	0.72253	0.6706
	676	1.18506	1.2638		676	0.5677	0.62479		676	1.20643	1.2638		676	0.71107	0.62479
	677	1.23245	1.28062		677	0.55519	0.58174		677	1.19229	1.28062		677	0.6516	0.58174
	678	1.17935	1.29621		678	0.55694	0.54169		678	1.19502	1.29621		678	0.58763	0.54169
	679	1.18122	1.3093		679	0.56662	0.50516		679	1.22995	1.3093		679	0.54218	0.50516
	680	1.22698	1.31707						680	1.25718	1.31707
	681	1.25486	1.31494						681	1.27943	1.31494
	682	1.20226	1.2987						682	1.25331	1.2987
	683	1.13659	1.26732						683	1.2071	1.26732
	684	1.2191	1.22333						684	1.17568	1.22333
	685	1.15007	1.17083						685	1.11042	1.17083
	686	1.13942	1.11357						686	1.05103	1.11357
	687	1.10689	1.05429						687	1.00285	1.05429
	688	1.06718	0.99475						688	0.98964	0.99475
	689	0.97252	0.93602						689	0.92766	0.93602
	690	0.91452	0.87873						690	0.85305	0.87873
	691	0.87604	0.8233						691	0.79661	0.8233
	692	0.78579	0.77						692	0.77817	0.77
	693	0.82975	0.71905						693	0.78699	0.71905
	694	0.75473	0.6706						694	0.76013	0.6706
	695	0.68825	0.62479						695	0.70651	0.62479
	696	0.63853	0.58174						696	0.65831	0.58174
	697	0.60496	0.54169						697	0.62768	0.54169
	698	0.6051	0.50516						698	0.60087	0.50516
